# Supplementary material for: 4-[Tris(1H-pyrazol-1-yl)meth­yl]phenol
Source: Acta Crystallogr Sect E Struct Rep Online. 2011 Oct 29;67(Pt 11):o3045. doi: 10.1107/S1600536811043042 (PMC3247439; doi:10.1107/S1600536811043042)
Supplement: Supplementary file 1 [file e-67-o3045-sup1.cif]

##############################################################################
#                                                                            #
# This CIF contains the data in a paper accepted for publication in          #
# Acta Crystallographica Section E. It conforms to the requirements of       #
# Notes for Authors for Acta Crystallographica Section E, and has been       #
# peer reviewed under the auspices of the IUCr Commission on Journals.       #
#                                                                            #
# Full details of the Crystallographic Information File format               #
# are given in the paper "The Crystallographic Information File (CIF):       #
# a New Standard Archive File for Crystallography" by S. R. Hall, F. H.      #
# Allen and I. D. Brown [Acta Cryst. (1991), A47, 655-685].                  #
#                                                                            #
# The current version of the core CIF dictionary is obtainable from          #
# ftp://ftp.iucr.org/pub/cif_core.dic.                                       #
#                                                                            #
# Software is freely available for graphical display of the structure(s)     #
# in this CIF. For information consult the CIF software page                 #
# http://www.iucr.org/resources/cif/software.                                #
#                                                                            #
# This file may be used for bona fide research purposes within the           #
# scientific community so long as proper attribution is given to the journal # 
# article from which it was obtained.                                        #
#                                                                            #
##############################################################################
data_I
_audit_creation_method     SHELXL97
_chemical_name_systematic
;
4-[Tris(1<i>H</i>-pyrazol-1-yl)methyl]phenol
;
_chemical_name_common     '4-(tri(1H-pyrazol-1-yl)methyl)phenol'
_chemical_formula_moiety     'C16 H14 N6 O'
_chemical_formula_sum     'C16 H14 N6 O'
_chemical_formula_iupac     'C16 H14 N6 O'
_chemical_formula_weight     306.33
_chemical_melting_point     443
_symmetry_cell_setting     triclinic
_symmetry_space_group_name_H-M     'P -1'
_symmetry_space_group_name_hall     '-P 1'
loop_
    _symmetry_equiv_pos_as_xyz
    'x, y, z'
    '-x, -y, -z'
_cell_length_a     8.5065(17)
_cell_length_b     8.6829(17)
_cell_length_c     10.815(2)
_cell_angle_alpha     96.97(3)
_cell_angle_beta     91.51(2)
_cell_angle_gamma     109.40(3)
_cell_volume     746.0(3)
_cell_formula_units_Z     2
_cell_measurement_reflns_used     2208
_cell_measurement_theta_min     2.91
_cell_measurement_theta_max     27.48
_cell_measurement_temperature     153(2)
_exptl_crystal_description     block
_exptl_crystal_colour     colourless
_exptl_crystal_size_max     0.30
_exptl_crystal_size_mid     0.28
_exptl_crystal_size_min     0.20
_exptl_crystal_density_diffrn     1.364
_exptl_crystal_density_meas     ?
_exptl_crystal_density_method     'not measured'
_exptl_crystal_F_000     320
_exptl_absorpt_coefficient_mu     0.092
_exptl_absorpt_correction_type     gaussian
_exptl_absorpt_process_details     '(XPREP in SHELXTL; Sheldrick, 2008)'
_exptl_absorpt_correction_T_min     0.973
_exptl_absorpt_correction_T_max     0.983
_exptl_special_details     ?
_diffrn_ambient_temperature     153(2)
_diffrn_radiation_type     MoK\a
_diffrn_radiation_wavelength     0.71073
_diffrn_radiation_source     'fine-focus sealed tube'
_diffrn_radiation_monochromator     graphite
_diffrn_measurement_device_type     'Nonius KappaCCD'
_diffrn_measurement_method     \w
_diffrn_detector_area_resol_mean     ?
_diffrn_reflns_number     4225
_diffrn_reflns_av_R_equivalents     0.0251
_diffrn_reflns_av_sigmaI/netI     0.0560
_diffrn_reflns_theta_min     2.91
_diffrn_reflns_theta_max     25.00
_diffrn_reflns_theta_full     25.00
_diffrn_measured_fraction_theta_max     0.990
_diffrn_measured_fraction_theta_full     0.990
_diffrn_reflns_limit_h_min     -10
_diffrn_reflns_limit_h_max     10
_diffrn_reflns_limit_k_min     -10
_diffrn_reflns_limit_k_max     10
_diffrn_reflns_limit_l_min     -12
_diffrn_reflns_limit_l_max     11
_diffrn_standards_number     0
_diffrn_standards_interval_count     .
_diffrn_standards_interval_time     .
_diffrn_standards_decay_%     ?
_refine_special_details
;
Refinement of <i>F</i>^2^ against ALL reflections. The weighted <i>R</i>-factor
<i>wR</i> and goodness of fit <i>S</i> are based on <i>F</i>^2^, conventional
<i>R</i>-factors <i>R</i> are based on <i>F</i>, with <i>F</i> set to zero for
negative <i>F</i>^2^. The threshold expression of <i>F</i>^2^ >
\s(<i>F</i>^2^) is used only for calculating <i>R</i>-factors(gt) <i>etc</i>.
and is not relevant to the choice of reflections for refinement.
<i>R</i>-factors based on <i>F</i>^2^ are statistically about twice as large
as those based on <i>F</i>, and <i>R</i>-factors based on ALL data will be
even larger.
;
_reflns_number_total     2609
_reflns_number_gt     1975
_reflns_threshold_expression     I>2\s(I)
_refine_ls_structure_factor_coef     Fsqd
_refine_ls_matrix_type     full
_refine_ls_R_factor_all     0.0659
_refine_ls_R_factor_gt     0.0428
_refine_ls_wR_factor_gt     0.0886
_refine_ls_wR_factor_ref     0.0991
_refine_ls_goodness_of_fit_ref     1.073
_refine_ls_restrained_S_all     1.073
_refine_ls_number_reflns     2609
_refine_ls_number_parameters     209
_refine_ls_number_restraints     0
_refine_ls_hydrogen_treatment     constr
_refine_ls_weighting_scheme     calc
_refine_ls_weighting_details
       'calc w = 1/[\s^2^(Fo^2^)+(0.0380P)^2^+0.1787P] where P=(Fo^2^+2Fc^2^)/3'
_atom_sites_solution_hydrogens     geom
_atom_sites_solution_primary     direct
_atom_sites_solution_secondary     difmap
_refine_ls_shift/su_max     0.000
_refine_ls_shift/su_mean     0.000
_refine_diff_density_max     0.184
_refine_diff_density_min     -0.271
_refine_ls_extinction_method     none
_refine_ls_extinction_coef     ?
loop_
    _atom_type_symbol
    _atom_type_description
    _atom_type_scat_dispersion_real
    _atom_type_scat_dispersion_imag
    _atom_type_scat_source
    'C' 'C' 0.0033 0.0016
                         'International Tables Vol C Tables 4.2.6.8 and 6.1.1.4'
    'H' 'H' 0.0000 0.0000
                         'International Tables Vol C Tables 4.2.6.8 and 6.1.1.4'
    'N' 'N' 0.0061 0.0033
                         'International Tables Vol C Tables 4.2.6.8 and 6.1.1.4'
    'O' 'O' 0.0106 0.0060
                         'International Tables Vol C Tables 4.2.6.8 and 6.1.1.4'
_computing_data_collection     'COLLECT (Nonius, 1998)'
_computing_cell_refinement     'SCALEPACK (Otwinowski & Minor, 1997)'
_computing_data_reduction     'DENZO-SMN (Otwinowski & Minor, 1997)'
_computing_structure_solution     'SIR97 (Altomare <i>et al.</i>, 1999)'
_computing_structure_refinement     'XL in SHELXTL/PC (Sheldrick, 2008)'
_computing_molecular_graphics
;
ORTEP-3 (Farrugia, 1997) and POV-RAY (Persistence of Vision Team,
2004)
;
_computing_publication_material
;
SHELXL97 (Sheldrick, 2008) and WinGX (Farrugia, 1999)
;
loop_
    _atom_site_type_symbol
    _atom_site_label
    _atom_site_fract_x
    _atom_site_fract_y
    _atom_site_fract_z
    _atom_site_U_iso_or_equiv
    _atom_site_adp_type
    _atom_site_calc_flag
    _atom_site_refinement_flags
    _atom_site_occupancy
    _atom_site_symmetry_multiplicity
    _atom_site_disorder_assembly
    _atom_site_disorder_group
    O O1 1.00800(16) 1.32161(15) 0.03852(13) 0.0266(3) Uani d . 1 1 . .
    H H1A 0.9790 1.2970 -0.0362 0.054(8) Uiso calc R 1 1 . .
    N N1 0.74972(17) 0.78542(18) 0.40566(13) 0.0180(4) Uani d . 1 1 . .
    N N2 0.69159(19) 0.65739(19) 0.47332(15) 0.0244(4) Uani d . 1 1 . .
    N N3 0.98104(17) 0.72693(18) 0.31464(14) 0.0181(4) Uani d . 1 1 . .
    N N4 1.08607(18) 0.73336(19) 0.22092(15) 0.0237(4) Uani d . 1 1 . .
    N N5 0.70790(17) 0.60541(17) 0.21695(14) 0.0173(4) Uani d . 1 1 . .
    N N6 0.54566(18) 0.59411(18) 0.19620(14) 0.0216(4) Uani d . 1 1 . .
    C C1 0.9528(2) 1.1846(2) 0.09625(17) 0.0197(4) Uani d . 1 1 . .
    C C2 0.8251(2) 1.0424(2) 0.04486(17) 0.0213(4) Uani d . 1 1 . .
    H H2A 0.7695 1.0394 -0.0311 0.026 Uiso calc R 1 1 . .
    C C3 0.7802(2) 0.9051(2) 0.10623(16) 0.0191(4) Uani d . 1 1 . .
    H H3A 0.6944 0.8103 0.0711 0.023 Uiso calc R 1 1 . .
    C C4 0.8613(2) 0.9069(2) 0.21937(16) 0.0165(4) Uani d . 1 1 . .
    C C5 0.9873(2) 1.0523(2) 0.27129(17) 0.0206(4) Uani d . 1 1 . .
    H H5A 1.0427 1.0560 0.3475 0.025 Uiso calc R 1 1 . .
    C C6 1.0305(2) 1.1896(2) 0.21160(17) 0.0213(4) Uani d . 1 1 . .
    H H6A 1.1121 1.2863 0.2487 0.026 Uiso calc R 1 1 . .
    C C7 0.8240(2) 0.7575(2) 0.28833(16) 0.0173(4) Uani d . 1 1 . .
    C C8 0.6124(2) 0.7133(2) 0.56240(18) 0.0250(5) Uani d . 1 1 . .
    H H8A 0.5599 0.6528 0.6241 0.030 Uiso calc R 1 1 . .
    C C9 0.6169(2) 0.8729(2) 0.55301(18) 0.0263(5) Uani d . 1 1 . .
    H H9A 0.5710 0.9371 0.6055 0.032 Uiso calc R 1 1 . .
    C C10 0.7026(2) 0.9154(2) 0.45071(17) 0.0208(4) Uani d . 1 1 . .
    H H10A 0.7246 1.0141 0.4180 0.025 Uiso calc R 1 1 . .
    C C11 1.2086(2) 0.6894(2) 0.2675(2) 0.0268(5) Uani d . 1 1 . .
    H H11A 1.2999 0.6832 0.2244 0.032 Uiso calc R 1 1 . .
    C C12 1.1831(2) 0.6538(2) 0.3889(2) 0.0281(5) Uani d . 1 1 . .
    H H12A 1.2517 0.6210 0.4405 0.034 Uiso calc R 1 1 . .
    C C13 1.0367(2) 0.6771(2) 0.41634(18) 0.0225(5) Uani d . 1 1 . .
    H H13A 0.9846 0.6617 0.4906 0.027 Uiso calc R 1 1 . .
    C C14 0.4724(2) 0.4422(2) 0.13858(17) 0.0220(4) Uani d . 1 1 . .
    H H14A 0.3599 0.3985 0.1111 0.026 Uiso calc R 1 1 . .
    C C15 0.5835(2) 0.3552(2) 0.12394(19) 0.0284(5) Uani d . 1 1 . .
    H H15A 0.5602 0.2468 0.0870 0.034 Uiso calc R 1 1 . .
    C C16 0.7341(2) 0.4636(2) 0.17562(18) 0.0238(5) Uani d . 1 1 . .
    H H16A 0.8347 0.4434 0.1811 0.029 Uiso calc R 1 1 . .
loop_
    _atom_site_aniso_label
    _atom_site_aniso_U_11
    _atom_site_aniso_U_22
    _atom_site_aniso_U_33
    _atom_site_aniso_U_12
    _atom_site_aniso_U_13
    _atom_site_aniso_U_23
    O1 0.0374(8) 0.0219(8) 0.0236(9) 0.0116(6) 0.0085(6) 0.0092(6)
    N1 0.0197(8) 0.0170(8) 0.0171(8) 0.0049(7) 0.0029(7) 0.0049(7)
    N2 0.0284(9) 0.0226(9) 0.0218(9) 0.0056(7) 0.0055(7) 0.0093(7)
    N3 0.0155(8) 0.0185(9) 0.0209(9) 0.0065(6) 0.0013(7) 0.0034(7)
    N4 0.0187(8) 0.0256(9) 0.0297(10) 0.0101(7) 0.0072(7) 0.0066(8)
    N5 0.0149(8) 0.0167(9) 0.0207(9) 0.0063(6) 0.0007(6) 0.0017(7)
    N6 0.0152(8) 0.0231(9) 0.0255(9) 0.0057(7) 0.0005(7) 0.0023(7)
    C1 0.0231(10) 0.0180(11) 0.0234(11) 0.0126(8) 0.0098(8) 0.0056(8)
    C2 0.0241(10) 0.0261(11) 0.0178(10) 0.0133(9) 0.0009(8) 0.0044(9)
    C3 0.0184(10) 0.0202(11) 0.0183(10) 0.0067(8) 0.0003(8) 0.0001(8)
    C4 0.0156(9) 0.0167(10) 0.0189(10) 0.0077(8) 0.0041(8) 0.0025(8)
    C5 0.0181(10) 0.0235(11) 0.0199(11) 0.0070(8) -0.0014(8) 0.0020(8)
    C6 0.0210(10) 0.0167(10) 0.0235(11) 0.0032(8) 0.0030(8) 0.0011(8)
    C7 0.0145(9) 0.0186(10) 0.0188(10) 0.0061(8) 0.0008(8) 0.0017(8)
    C8 0.0210(10) 0.0329(12) 0.0185(11) 0.0049(9) 0.0037(8) 0.0048(9)
    C9 0.0228(11) 0.0321(12) 0.0248(11) 0.0120(9) 0.0039(9) -0.0010(9)
    C10 0.0206(10) 0.0201(10) 0.0241(11) 0.0106(8) -0.0002(8) 0.0013(8)
    C11 0.0181(10) 0.0227(11) 0.0415(14) 0.0090(9) 0.0027(9) 0.0056(10)
    C12 0.0228(11) 0.0230(11) 0.0400(14) 0.0101(9) -0.0097(9) 0.0057(10)
    C13 0.0255(11) 0.0191(11) 0.0223(11) 0.0066(8) -0.0046(8) 0.0046(8)
    C14 0.0190(10) 0.0220(11) 0.0199(11) 0.0005(8) 0.0004(8) 0.0023(8)
    C15 0.0305(12) 0.0193(11) 0.0309(12) 0.0053(9) 0.0004(9) -0.0042(9)
    C16 0.0253(11) 0.0198(11) 0.0297(12) 0.0128(9) 0.0023(9) 0.0012(9)
_geom_special_details
;
All e.s.d.'s (except the e.s.d. in the dihedral angle between two l.s. planes)
are estimated using the full covariance matrix. The cell e.s.d.'s are taken
into account individually in the estimation of e.s.d.'s in distances, angles
and torsion angles; correlations between e.s.d.'s in cell parameters are only
used when they are defined by crystal symmetry. An approximate (isotropic)
treatment of cell e.s.d.'s is used for estimating e.s.d.'s involving l.s.
planes.
;
loop_
    _geom_bond_atom_site_label_1
    _geom_bond_atom_site_label_2
    _geom_bond_site_symmetry_2
    _geom_bond_distance
    _geom_bond_publ_flag
    O1 C1 . 1.360(2) ?
    O1 H1A . 0.8200 ?
    N1 C10 . 1.360(2) ?
    N1 N2 . 1.366(2) ?
    N1 C7 . 1.462(2) ?
    N2 C8 . 1.325(2) ?
    N3 C13 . 1.358(2) ?
    N3 N4 . 1.363(2) ?
    N3 C7 . 1.473(2) ?
    N4 C11 . 1.330(2) ?
    N5 C16 . 1.349(2) ?
    N5 N6 . 1.361(2) ?
    N5 C7 . 1.470(2) ?
    N6 C14 . 1.323(2) ?
    C1 C6 . 1.385(3) ?
    C1 C2 . 1.387(3) ?
    C2 C3 . 1.382(3) ?
    C2 H2A . 0.9300 ?
    C3 C4 . 1.385(2) ?
    C3 H3A . 0.9300 ?
    C4 C5 . 1.399(3) ?
    C4 C7 . 1.521(3) ?
    C5 C6 . 1.371(3) ?
    C5 H5A . 0.9300 ?
    C6 H6A . 0.9300 ?
    C8 C9 . 1.390(3) ?
    C8 H8A . 0.9300 ?
    C9 C10 . 1.362(3) ?
    C9 H9A . 0.9300 ?
    C10 H10A . 0.9300 ?
    C11 C12 . 1.391(3) ?
    C11 H11A . 0.9300 ?
    C12 C13 . 1.361(3) ?
    C12 H12A . 0.9300 ?
    C13 H13A . 0.9300 ?
    C14 C15 . 1.393(3) ?
    C14 H14A . 0.9300 ?
    C15 C16 . 1.369(3) ?
    C15 H15A . 0.9300 ?
    C16 H16A . 0.9300 ?
loop_
    _geom_angle_atom_site_label_1
    _geom_angle_atom_site_label_2
    _geom_angle_atom_site_label_3
    _geom_angle_site_symmetry_1
    _geom_angle_site_symmetry_3
    _geom_angle
    _geom_angle_publ_flag
    C1 O1 H1A . . 109.5 ?
    C10 N1 N2 . . 111.56(15) ?
    C10 N1 C7 . . 128.86(15) ?
    N2 N1 C7 . . 118.61(14) ?
    C8 N2 N1 . . 104.13(15) ?
    C13 N3 N4 . . 111.24(14) ?
    C13 N3 C7 . . 130.58(16) ?
    N4 N3 C7 . . 117.89(14) ?
    C11 N4 N3 . . 104.65(15) ?
    C16 N5 N6 . . 112.33(15) ?
    C16 N5 C7 . . 129.11(15) ?
    N6 N5 C7 . . 118.30(14) ?
    C14 N6 N5 . . 103.95(14) ?
    O1 C1 C6 . . 117.37(17) ?
    O1 C1 C2 . . 123.26(17) ?
    C6 C1 C2 . . 119.36(17) ?
    C3 C2 C1 . . 120.19(17) ?
    C3 C2 H2A . . 119.9 ?
    C1 C2 H2A . . 119.9 ?
    C2 C3 C4 . . 120.83(17) ?
    C2 C3 H3A . . 119.6 ?
    C4 C3 H3A . . 119.6 ?
    C3 C4 C5 . . 118.31(17) ?
    C3 C4 C7 . . 123.42(16) ?
    C5 C4 C7 . . 118.25(16) ?
    C6 C5 C4 . . 121.01(17) ?
    C6 C5 H5A . . 119.5 ?
    C4 C5 H5A . . 119.5 ?
    C5 C6 C1 . . 120.22(17) ?
    C5 C6 H6A . . 119.9 ?
    C1 C6 H6A . . 119.9 ?
    N1 C7 N5 . . 106.98(14) ?
    N1 C7 N3 . . 109.47(14) ?
    N5 C7 N3 . . 107.01(14) ?
    N1 C7 C4 . . 110.73(14) ?
    N5 C7 C4 . . 113.65(14) ?
    N3 C7 C4 . . 108.88(14) ?
    N2 C8 C9 . . 112.15(18) ?
    N2 C8 H8A . . 123.9 ?
    C9 C8 H8A . . 123.9 ?
    C10 C9 C8 . . 105.46(18) ?
    C10 C9 H9A . . 127.3 ?
    C8 C9 H9A . . 127.3 ?
    N1 C10 C9 . . 106.65(17) ?
    N1 C10 H10A . . 126.7 ?
    C9 C10 H10A . . 126.7 ?
    N4 C11 C12 . . 111.55(17) ?
    N4 C11 H11A . . 124.2 ?
    C12 C11 H11A . . 124.2 ?
    C13 C12 C11 . . 105.54(17) ?
    C13 C12 H12A . . 127.2 ?
    C11 C12 H12A . . 127.2 ?
    N3 C13 C12 . . 107.00(18) ?
    N3 C13 H13A . . 126.5 ?
    C12 C13 H13A . . 126.5 ?
    N6 C14 C15 . . 112.14(17) ?
    N6 C14 H14A . . 123.9 ?
    C15 C14 H14A . . 123.9 ?
    C16 C15 C14 . . 105.15(17) ?
    C16 C15 H15A . . 127.4 ?
    C14 C15 H15A . . 127.4 ?
    N5 C16 C15 . . 106.41(17) ?
    N5 C16 H16A . . 126.8 ?
    C15 C16 H16A . . 126.8 ?
loop_
    _geom_hbond_atom_site_label_D
    _geom_hbond_atom_site_label_H
    _geom_hbond_atom_site_label_A
    _geom_hbond_site_symmetry_A
    _geom_hbond_distance_DH
    _geom_hbond_distance_HA
    _geom_hbond_distance_DA
    _geom_hbond_angle_DHA
    O1 H1A N4 2_775 0.82 2.02 2.836(2) 172.9
_iucr_refine_instructions_details
;
TITL y in P-1
CELL 0.71073   8.5065   8.6829  10.8146  96.968  91.513 109.399
ZERR    2.00   0.0017   0.0017   0.0022   0.030   0.030   0.030
LATT  1
SFAC C H N O
UNIT 32 28 12 2
OMIT -4.0 50
L.S. 10
BOND $H
ACTA
CONF
EQIV $1 -x+2, -y+2, -z
HTAB O1 N4_$1
FMAP 2
PLAN 20
WGHT    0.038000    0.178700
FVAR       0.68635
O1    4    1.008000    1.321610    0.038523    11.00000    0.03737    0.02190 =
         0.02357    0.00921    0.00852    0.01158
AFIX  83
H1A   2    0.978966    1.297001   -0.036212    11.00000    0.05420
AFIX   0
N1    3    0.749723    0.785415    0.405661    11.00000    0.01973    0.01700 =
         0.01706    0.00493    0.00286    0.00489
N2    3    0.691593    0.657392    0.473316    11.00000    0.02835    0.02259 =
         0.02182    0.00926    0.00546    0.00565
N3    3    0.981043    0.726930    0.314638    11.00000    0.01555    0.01852 =
         0.02090    0.00337    0.00132    0.00653
N4    3    1.086067    0.733364    0.220917    11.00000    0.01875    0.02556 =
         0.02969    0.00660    0.00718    0.01007
N5    3    0.707903    0.605414    0.216947    11.00000    0.01488    0.01673 =
         0.02066    0.00165    0.00073    0.00626
N6    3    0.545664    0.594111    0.196196    11.00000    0.01524    0.02312 =
         0.02548    0.00234    0.00054    0.00568
C1    1    0.952766    1.184642    0.096251    11.00000    0.02315    0.01803 =
         0.02338    0.00564    0.00984    0.01258
C2    1    0.825082    1.042410    0.044860    11.00000    0.02410    0.02611 =
         0.01776    0.00439    0.00086    0.01332
AFIX  43
H2A   2    0.769531    1.039437   -0.031091    11.00000   -1.20000
AFIX   0
C3    1    0.780173    0.905066    0.106226    11.00000    0.01835    0.02019 =
         0.01831    0.00008    0.00033    0.00674
AFIX  43
H3A   2    0.694410    0.810263    0.071064    11.00000   -1.20000
AFIX   0
C4    1    0.861275    0.906885    0.219373    11.00000    0.01564    0.01670 =
         0.01892    0.00254    0.00414    0.00773
C5    1    0.987315    1.052312    0.271293    11.00000    0.01810    0.02347 =
         0.01988    0.00200   -0.00141    0.00696
AFIX  43
H5A   2    1.042719    1.055979    0.347466    11.00000   -1.20000
AFIX   0
C6    1    1.030457    1.189587    0.211601    11.00000    0.02097    0.01671 =
         0.02346    0.00110    0.00303    0.00317
AFIX  43
H6A   2    1.112137    1.286319    0.248677    11.00000   -1.20000
AFIX   0
C7    1    0.823962    0.757512    0.288333    11.00000    0.01453    0.01861 =
         0.01880    0.00171    0.00075    0.00609
C8    1    0.612400    0.713289    0.562402    11.00000    0.02100    0.03286 =
         0.01850    0.00476    0.00367    0.00494
AFIX  43
H8A   2    0.559926    0.652760    0.624053    11.00000   -1.20000
AFIX   0
C9    1    0.616865    0.872908    0.553005    11.00000    0.02284    0.03211 =
         0.02477   -0.00104    0.00392    0.01203
AFIX  43
H9A   2    0.570996    0.937134    0.605495    11.00000   -1.20000
AFIX   0
C10   1    0.702582    0.915389    0.450712    11.00000    0.02062    0.02006 =
         0.02410    0.00130   -0.00019    0.01064
AFIX  43
H10A  2    0.724600    1.014088    0.418021    11.00000   -1.20000
AFIX   0
C11   1    1.208631    0.689404    0.267538    11.00000    0.01810    0.02273 =
         0.04150    0.00556    0.00275    0.00903
AFIX  43
H11A  2    1.299941    0.683245    0.224361    11.00000   -1.20000
AFIX   0
C12   1    1.183135    0.653809    0.388926    11.00000    0.02282    0.02303 =
         0.03999    0.00568   -0.00974    0.01011
AFIX  43
H12A  2    1.251743    0.621004    0.440523    11.00000   -1.20000
AFIX   0
C13   1    1.036663    0.677075    0.416339    11.00000    0.02551    0.01907 =
         0.02228    0.00461   -0.00459    0.00661
AFIX  43
H13A  2    0.984563    0.661743    0.490614    11.00000   -1.20000
AFIX   0
C14   1    0.472422    0.442173    0.138578    11.00000    0.01897    0.02204 =
         0.01988    0.00229    0.00035    0.00051
AFIX  43
H14A  2    0.359907    0.398538    0.111056    11.00000   -1.20000
AFIX   0
C15   1    0.583465    0.355181    0.123944    11.00000    0.03051    0.01932 =
         0.03087   -0.00416    0.00040    0.00535
AFIX  43
H15A  2    0.560238    0.246821    0.087024    11.00000   -1.20000
AFIX   0
C16   1    0.734136    0.463561    0.175617    11.00000    0.02531    0.01980 =
         0.02968    0.00119    0.00230    0.01278
AFIX  43
H16A  2    0.834680    0.443415    0.181144    11.00000   -1.20000
HKLF 4
REM  y in P-1
REM R1 =  0.0428 for   1975 Fo > 4sig(Fo)  and  0.0659 for all   2609 data
REM    209 parameters refined using      0 restraints
END
;
data_global
_journal_date_recd_electronic     2011-08-09
_journal_date_accepted     2011-10-17
_journal_name_full     'Acta Crystallographica, Section E'
_journal_year     2011
_journal_volume     67
_journal_issue     11
_journal_page_first     o3045
_journal_page_last     o3045
_journal_paper_category     QO
_journal_coeditor_code     PK2340
_publ_contact_author_name     'Bradley J. Holliday'
_publ_contact_author_address
;
1 University Station, A5300
Department of Chemistry and Biochemistry
University of Texas at Austin
Austin
TX 78712-0165
USA
;
_publ_contact_author_email     bholliday@cm.utexas.edu
_publ_contact_author_fax     '512-471-8648'
_publ_contact_author_phone     '512-471-8491'
_publ_section_title
;
4-[Tris(1<i>H</i>-pyrazol-1-yl)methyl]phenol
;
loop_
    _publ_author_name
    _publ_author_address
    'Chen, Xiao-Yan'
;
Department of Chemistry and Biochemistry
University of Texas at Austin
1 University Station, A5300
Austin
TX 78712
USA
;
    'Yang, Xiaoping'
;
Department of Chemistry and Biochemistry
University of Texas at Austin
1 University Station, A5300
Austin
TX 78712
USA
;
    'Holliday, Bradley J.'
;
Department of Chemistry and Biochemistry
University of Texas at Austin
1 University Station, A5300
Austin
TX 78712
USA
;
