# Supplementary material for: 4-[Tris(1H-pyrazol-1-yl)meth­yl]phenol
Source: Acta Crystallogr Sect E Struct Rep Online. 2011 Oct 29;67(Pt 11):o3045. doi: 10.1107/S1600536811043042 (PMC3247439; doi:10.1107/S1600536811043042)
Supplement: Supplementary file 2 [file e-67-o3045-Isup2.hkl]

# 
# h,k,l, Fc-squared, Fo-squared, sigma(Fo-squared) and status flag 
# 
data_I
_shelx_title ' y in P-1' 
_shelx_refln_list_code          4 
_shelx_F_calc_maximum       79.84 
_exptl_crystal_F_000       320.00 
_reflns_d_resolution_high  0.8409 
 
loop_ 
 _symmetry_equiv_pos_as_xyz 
 'x, y, z' 
 '-x, -y, -z' 
 
_cell_length_a     8.5065 
_cell_length_b     8.6829 
_cell_length_c    10.8146 
_cell_angle_alpha  96.968 
_cell_angle_beta   91.513 
_cell_angle_gamma 109.399 
 
_shelx_F_squared_multiplier     1.000 
 
loop_ 
 _refln_index_h 
 _refln_index_k 
 _refln_index_l 
 _refln_F_squared_calc 
 _refln_F_squared_meas 
 _refln_F_squared_sigma 
 _refln_observed_status 
   2   0   0       43.03       39.65      1.06 o 
   3   0   0      680.73      630.00     12.45 o 
   4   0   0     1325.97     1352.54     30.21 o 
   5   0   0      408.99      388.52     15.09 o 
   6   0   0       66.58       63.49      3.08 o 
   7   0   0      158.05      145.30      6.32 o 
   8   0   0        5.85        9.31      9.98 o 
   9   0   0       18.31       22.50      8.49 o 
  -9   1   0       69.12       80.84      6.83 o 
  -8   1   0      153.61      136.62     11.99 o 
  -7   1   0        0.97       -0.21      2.12 o 
  -6   1   0       21.61       21.20      5.52 o 
  -5   1   0       79.01       88.91      3.92 o 
  -4   1   0       79.76       86.58      3.40 o 
  -3   1   0      145.29      155.86      3.20 o 
  -2   1   0     2219.29     2119.24     47.89 o 
  -1   1   0     5498.52     4596.14    110.96 o 
   1   1   0        4.52        7.10      1.38 o 
   2   1   0      438.92      433.61      9.61 o 
   3   1   0       77.15       78.69      1.87 o 
   4   1   0      190.49      193.16      4.34 o 
   5   1   0       98.03      110.00      3.37 o 
   6   1   0       97.74       99.07      3.25 o 
   7   1   0       17.67       19.89      4.78 o 
   8   1   0        4.30        5.93      3.26 o 
   9   1   0       65.40       70.48     11.89 o 
 -10   2   0        1.44      -12.74     10.61 o 
  -9   2   0        0.07        2.11      2.90 o 
  -8   2   0        8.04        2.34      3.22 o 
  -7   2   0       36.92       42.36      3.47 o 
  -6   2   0      279.01      276.59      9.26 o 
  -5   2   0      456.60      501.57     10.57 o 
  -4   2   0      257.05      260.11      7.85 o 
  -3   2   0     1111.46     1102.91     20.86 o 
  -2   2   0        7.67        7.11      0.45 o 
  -1   2   0      233.46      230.32      3.98 o 
   0   2   0     2062.07     1889.68     39.96 o 
   1   2   0     4078.69     3725.37    104.22 o 
   2   2   0     1180.87     1204.64     29.43 o 
   3   2   0      155.47      163.65      5.20 o 
   4   2   0       75.55       77.48      2.47 o 
   5   2   0       99.01      100.11      2.96 o 
   6   2   0       94.86       96.85      3.37 o 
   7   2   0      182.94      181.37      6.48 o 
   8   2   0        1.18       -0.21      5.52 o 
 -10   3   0      101.96      112.92     10.10 o 
  -9   3   0        0.01        3.40      4.56 o 
  -8   3   0      418.97      378.10     16.41 o 
  -7   3   0       83.98       79.65      4.38 o 
  -6   3   0       29.08       34.05      1.71 o 
  -5   3   0      442.79      450.65      9.89 o 
  -4   3   0      150.83      160.48      3.67 o 
  -3   3   0      567.71      570.44     11.85 o 
  -2   3   0       10.12       13.80      0.75 o 
  -1   3   0      689.75      684.13     12.85 o 
   0   3   0     1789.38     1788.57     36.62 o 
   1   3   0        4.44        0.21      1.05 o 
   2   3   0      181.20      177.24      7.59 o 
   3   3   0        0.14        0.62      1.80 o 
   4   3   0        7.37       10.71      1.27 o 
   5   3   0       35.99       36.33      2.87 o 
   6   3   0      464.34      456.02     15.97 o 
   7   3   0       14.60       12.95      3.40 o 
   8   3   0       16.09       20.80     11.68 o 
 -10   4   0        2.15        1.91      6.58 o 
  -9   4   0        2.70        1.27      6.37 o 
  -8   4   0      121.13      121.51      7.64 o 
  -7   4   0      236.54      227.01      6.92 o 
  -6   4   0       33.66       31.80      1.96 o 
  -5   4   0       37.18       35.19      1.88 o 
  -4   4   0      500.56      516.70     11.26 o 
  -3   4   0       43.38       39.79      1.57 o 
  -2   4   0        2.00        2.47      1.06 o 
  -1   4   0      302.53      322.66      7.58 o 
   0   4   0      109.28      108.04      3.47 o 
   1   4   0      607.86      632.05     19.31 o 
   2   4   0      112.82       96.00      3.93 o 
   3   4   0        0.41        0.06      1.17 o 
   4   4   0       65.29       64.23      2.83 o 
   5   4   0      104.95      107.49      9.34 o 
   6   4   0        3.09        1.06      3.61 o 
   7   4   0        9.55        2.55      6.37 o 
  -9   5   0        4.54       -2.27      4.71 o 
  -8   5   0       49.64       50.80      3.57 o 
  -7   5   0       80.19       65.81      3.61 o 
  -6   5   0        0.01        1.32      1.41 o 
  -5   5   0       63.98       63.11      2.65 o 
  -4   5   0      102.86      101.23      3.01 o 
  -3   5   0        3.82        2.30      1.59 o 
  -2   5   0        5.09        5.24      1.22 o 
  -1   5   0      180.52      184.26      5.80 o 
   0   5   0      166.51      152.76      4.26 o 
   1   5   0      184.70      197.69      7.17 o 
   2   5   0        1.93       -0.47      2.12 o 
   3   5   0       46.49       50.01      2.37 o 
   4   5   0      252.15      235.61      6.09 o 
   5   5   0      107.35       98.50      9.76 o 
   6   5   0       23.86       13.80      5.09 o 
  -9   6   0       24.93       26.96      6.58 o 
  -8   6   0       40.99       45.69      8.60 o 
  -7   6   0       48.48       45.19      3.25 o 
  -6   6   0       71.88       61.74      3.34 o 
  -5   6   0      457.27      425.05     14.44 o 
  -4   6   0      272.50      276.25      7.49 o 
  -3   6   0        6.37        5.73      1.65 o 
  -2   6   0       74.17       78.18      4.99 o 
  -1   6   0      154.80      157.30      5.03 o 
   0   6   0       28.07       32.52      2.69 o 
   1   6   0        9.82       16.67      6.26 o 
   2   6   0       12.28       11.69      4.03 o 
   3   6   0      469.99      465.13     19.07 o 
   4   6   0       35.51       35.88      7.43 o 
   5   6   0        0.89        7.64      6.79 o 
  -9   7   0        0.01       17.62      8.28 o 
  -8   7   0       20.35       17.83      5.52 o 
  -7   7   0      241.76      208.90      9.44 o 
  -6   7   0       43.70       47.81      3.65 o 
  -5   7   0       13.93       21.30      6.05 o 
  -4   7   0        5.67        9.49      2.40 o 
  -3   7   0       42.02       52.77      5.09 o 
  -2   7   0       59.50       59.54      4.46 o 
  -1   7   0      659.13      620.78     21.33 o 
   0   7   0       62.82       62.99      4.47 o 
   1   7   0      181.86      174.06      6.78 o 
   2   7   0      217.83      203.02      8.28 o 
   3   7   0       24.12        7.85      7.22 o 
   4   7   0       55.36       67.72     11.68 o 
  -8   8   0       12.65       12.02      5.23 o 
  -7   8   0        0.05       -4.29      4.99 o 
  -6   8   0       23.55       25.29      4.13 o 
  -5   8   0        0.24       -4.07      4.67 o 
  -4   8   0      328.59      309.10     18.15 o 
  -3   8   0        0.00       -8.28      5.09 o 
  -2   8   0      336.07      343.26     12.31 o 
  -1   8   0      233.22      224.58     10.28 o 
   0   8   0      106.05      103.59      9.76 o 
   1   8   0       12.37       19.95      6.79 o 
   2   8   0        0.02        6.79      7.64 o 
   3   8   0       92.08      101.05     13.80 o 
  -7   9   0        0.90       -0.91      6.47 o 
  -6   9   0       82.46       79.29     17.94 o 
  -5   9   0        6.34        3.68      4.78 o 
  -4   9   0       18.98       35.96      5.73 o 
  -3   9   0       22.25       33.33      7.22 o 
  -2   9   0       37.71       28.45      5.94 o 
  -1   9   0      129.36      139.47     13.16 o 
   0   9   0       14.71       19.95      7.64 o 
   1   9   0       17.06       18.89      7.85 o 
  -5  10   0        0.42        2.04      9.34 o 
  -4  10   0       11.21       13.59      8.28 o 
  -3  10   0       23.16       42.03      8.28 o 
  -2  10   0       14.35        7.22      5.52 o 
   1 -10   1       35.40       39.91     11.46 o 
   2 -10   1       11.50       12.10      9.13 o 
   3 -10   1       46.67       45.22     10.83 o 
   4 -10   1       11.76       21.65      9.13 o 
   5 -10   1       10.71       18.97      6.00 o 
  -1  -9   1       28.02       26.32     10.61 o 
   0  -9   1        0.64       -5.94      5.94 o 
   1  -9   1       92.60       90.86     11.46 o 
   2  -9   1        6.00       10.83      5.73 o 
   3  -9   1       38.70       50.10      9.55 o 
   4  -9   1       40.49       57.22      5.98 o 
   5  -9   1        5.81        1.80      3.35 o 
   6  -9   1       51.73       51.52      5.63 o 
   7  -9   1       24.70       29.23      5.04 o 
  -2  -8   1        8.89        5.94      7.64 o 
  -1  -8   1       21.73       22.77      6.58 o 
   0  -8   1       44.51       54.18     14.33 o 
   1  -8   1       54.28       56.08      8.28 o 
   2  -8   1      454.73      475.51     17.62 o 
   3  -8   1      205.84      204.88      7.23 o 
   4  -8   1       27.24       30.33      3.52 o 
   5  -8   1       39.25       41.92      4.04 o 
   6  -8   1       89.42       88.16      8.60 o 
   7  -8   1        0.98        3.18      3.45 o 
   8  -8   1        4.42        8.38      4.20 o 
  -4  -7   1       57.61       66.87     10.83 o 
  -3  -7   1        4.96        7.01      7.64 o 
  -2  -7   1        1.33       -2.34      4.03 o 
  -1  -7   1      304.97      321.89     10.25 o 
   0  -7   1      673.47      696.92     19.03 o 
   1  -7   1       26.22       25.83      8.81 o 
   2  -7   1       15.54       19.45      2.86 o 
   3  -7   1       34.53       35.84      2.84 o 
   4  -7   1      403.44      354.27     11.83 o 
   5  -7   1      189.18      172.51     16.03 o 
   6  -7   1       82.25       82.32      4.94 o 
   7  -7   1      368.25      351.41     19.00 o 
   8  -7   1        0.00       -4.43      3.44 o 
   9  -7   1        5.04       32.69     10.83 o 
  -5  -6   1      183.89      175.98     13.16 o 
  -4  -6   1       22.88       22.86      3.09 o 
  -3  -6   1       12.69       15.34      9.13 o 
  -2  -6   1      756.65      750.06     18.22 o 
  -1  -6   1     1284.72     1237.01     29.47 o 
   0  -6   1        6.15        7.83      1.99 o 
   1  -6   1       44.81       48.82      3.14 o 
   2  -6   1       78.39       81.14      3.26 o 
   3  -6   1      690.38      687.32     14.38 o 
   4  -6   1      209.19      233.19     11.78 o 
   5  -6   1       78.48       77.64      3.29 o 
   6  -6   1       16.14       16.95      3.40 o 
   7  -6   1      184.13      167.55      7.35 o 
   8  -6   1        3.88        3.79      5.63 o 
   9  -6   1        0.47       14.01      7.64 o 
  -6  -5   1       88.12       91.28      7.85 o 
  -5  -5   1       45.10       44.26      8.28 o 
  -4  -5   1        0.27       -2.93      5.20 o 
  -3  -5   1        0.23        0.62      2.76 o 
  -2  -5   1      316.69      311.32      9.34 o 
  -1  -5   1      215.03      225.98     10.83 o 
   0  -5   1       51.91       57.34      2.70 o 
   1  -5   1      118.76      123.39      5.73 o 
   2  -5   1      467.84      485.20     10.37 o 
   3  -5   1      257.01      274.72      8.17 o 
   4  -5   1        1.53        2.67      1.33 o 
   5  -5   1       10.81        9.68      1.99 o 
   6  -5   1        0.13        1.44      2.97 o 
   7  -5   1        0.46        0.13      2.23 o 
   8  -5   1      187.17      170.37      7.18 o 
   9  -5   1      228.09      249.01     17.83 o 
  -7  -4   1       11.97        8.49     10.61 o 
  -6  -4   1      193.05      186.60     10.61 o 
  -5  -4   1       60.48       57.81      3.50 o 
  -4  -4   1       32.14       30.98      2.26 o 
  -3  -4   1      261.05      270.45     11.04 o 
  -2  -4   1      495.81      523.45     15.79 o 
  -1  -4   1       71.59       71.17      3.89 o 
   0  -4   1      261.62      275.41     13.37 o 
   1  -4   1      769.02      800.01     17.11 o 
   2  -4   1      433.14      419.54      9.48 o 
   3  -4   1      136.24      148.57      5.73 o 
   4  -4   1      187.00      221.48      7.75 o 
   5  -4   1        0.02        0.59      1.49 o 
   6  -4   1      816.34      759.21     17.69 o 
   7  -4   1       57.57       57.45      2.75 o 
   8  -4   1        9.94        5.09      5.31 o 
   9  -4   1       64.10       58.59      8.70 o 
  10  -4   1       28.66       31.21     10.40 o 
  -8  -3   1       57.87      103.38     13.59 o 
  -7  -3   1       10.96       17.62      4.25 o 
  -6  -3   1        0.55        4.51      2.87 o 
  -5  -3   1       39.49       39.87      2.70 o 
  -4  -3   1       33.81       32.94      2.34 o 
  -3  -3   1      116.64      115.83      3.72 o 
  -2  -3   1      414.43      423.46     13.00 o 
  -1  -3   1      616.71      618.44     22.79 o 
   0  -3   1        5.08        5.78      0.82 o 
   1  -3   1       13.61       10.22      1.17 o 
   2  -3   1        7.73        7.95      0.82 o 
   3  -3   1      140.06      138.94      3.75 o 
   4  -3   1        0.00       -0.07      1.27 o 
   5  -3   1      812.11      821.62     18.86 o 
   6  -3   1       13.12       11.63      0.97 o 
   7  -3   1        0.18       -1.25      2.15 o 
   8  -3   1       67.41       54.13      5.94 o 
   9  -3   1       87.08       99.56      9.98 o 
  10  -3   1       63.79       54.77     13.59 o 
  -8  -2   1        1.44        0.00      5.52 o 
  -7  -2   1       48.04       49.73      3.61 o 
  -6  -2   1       48.98       50.42      2.55 o 
  -5  -2   1       53.80       52.13      2.25 o 
  -4  -2   1       27.81       28.25      1.49 o 
  -3  -2   1        3.32        4.35      0.75 o 
  -2  -2   1       97.24       97.37      3.34 o 
  -1  -2   1       23.26       22.50      1.06 o 
   0  -2   1     2832.09     2615.23     57.31 o 
   1  -2   1      238.71      238.57      4.99 o 
   2  -2   1       73.46       59.15      1.70 o 
   3  -2   1        0.17        0.50      0.74 o 
   4  -2   1      521.37      583.44     13.47 o 
   5  -2   1       60.49       62.95      5.20 o 
   6  -2   1        0.71        0.31      1.63 o 
   7  -2   1      164.88      154.71     14.12 o 
   8  -2   1      118.89      100.62      7.85 o 
   9  -2   1       82.20       82.79     14.22 o 
  -9  -1   1       39.51       30.78     11.46 o 
  -8  -1   1       62.69       62.10      6.13 o 
  -7  -1   1      175.27      180.18      7.30 o 
  -6  -1   1       20.21       21.21      2.23 o 
  -5  -1   1      249.18      262.00      7.19 o 
  -4  -1   1        1.51        4.13      1.80 o 
  -3  -1   1       70.84       84.96      2.54 o 
  -2  -1   1     1042.65     1088.62     26.57 o 
  -1  -1   1      834.41      815.87     16.51 o 
   0  -1   1     2892.75     2361.84     47.61 o 
   1  -1   1      348.14      352.25      7.79 o 
   2  -1   1     5287.50     4933.72    165.69 o 
   3  -1   1        2.53        3.91      0.82 o 
   4  -1   1      643.69      695.22     18.36 o 
   5  -1   1        9.60        9.55      2.23 o 
   6  -1   1      120.71      123.58      5.85 o 
   7  -1   1       27.19       28.62      2.84 o 
   8  -1   1       55.68       51.16      8.70 o 
   9  -1   1        3.33        5.73      5.31 o 
  -9   0   1        0.73       -2.48      7.75 o 
  -8   0   1      175.56      168.75      9.80 o 
  -7   0   1       16.01       17.08      5.52 o 
  -6   0   1      235.81      253.39      7.62 o 
  -5   0   1        2.43        5.29      2.12 o 
  -4   0   1      155.33      148.95      4.35 o 
  -3   0   1        1.62        2.27      0.55 o 
  -2   0   1     1508.56     1524.08     42.17 o 
  -1   0   1      333.51      319.62      8.28 o 
   1   0   1     2877.01     2715.58     87.25 o 
   2   0   1      424.96      402.67     10.83 o 
   3   0   1     1577.67     1560.21     31.02 o 
   4   0   1       33.95       29.68      1.14 o 
   5   0   1       62.40       55.47      2.60 o 
   6   0   1      153.59      157.87      7.09 o 
   7   0   1       10.64       15.92      5.73 o 
   8   0   1       95.21       91.92     10.19 o 
   9   0   1       80.49       84.28     11.89 o 
  -9   1   1        3.90        4.87      4.36 o 
  -8   1   1      157.15      155.64      7.14 o 
  -7   1   1        8.38        8.93      3.82 o 
  -6   1   1        1.24        4.31      1.17 o 
  -5   1   1       76.80       79.87      2.76 o 
  -4   1   1        1.52        1.06      1.06 o 
  -3   1   1     1589.36     1633.95     37.01 o 
  -2   1   1     2697.79     2625.35     54.63 o 
  -1   1   1      274.17      245.43      5.31 o 
   0   1   1     1571.45     1535.48     53.33 o 
   2   1   1     1605.72     1590.84     49.89 o 
   3   1   1      400.64      414.59      9.11 o 
   4   1   1        3.19        3.32      0.66 o 
   5   1   1       15.96       15.40      1.22 o 
   6   1   1      150.82      151.14      5.94 o 
   7   1   1       92.12       84.28      8.49 o 
   8   1   1       52.34       52.86      8.70 o 
   9   1   1        5.96        9.34      7.01 o 
 -10   2   1        1.72        2.86      5.96 o 
  -9   2   1       11.11        8.93      4.08 o 
  -8   2   1       66.12       59.99      5.94 o 
  -7   2   1       23.29       26.59      3.14 o 
  -6   2   1       79.30       65.33      2.34 o 
  -5   2   1       39.34       36.42      1.47 o 
  -4   2   1      413.12      409.67     10.40 o 
  -3   2   1     1783.33     1675.18     36.75 o 
  -2   2   1     2994.52     2955.64     63.94 o 
  -1   2   1     3502.81     3148.41     64.48 o 
   1   2   1        8.58       13.11      0.96 o 
   2   2   1      208.37      218.44      8.49 o 
   3   2   1      293.53      330.10     10.83 o 
   4   2   1        7.39       11.46      2.34 o 
   5   2   1       57.61       58.38      4.03 o 
   6   2   1        3.57       -0.42      2.55 o 
   7   2   1        1.08        1.06      2.34 o 
   8   2   1       81.65       78.97     11.89 o 
 -10   3   1       11.97        6.75      4.43 o 
  -9   3   1       48.99       59.41      6.13 o 
  -8   3   1       38.10       36.59      4.80 o 
  -7   3   1       10.61       16.06      3.08 o 
  -6   3   1       27.87       25.03      1.69 o 
  -5   3   1       76.94       70.74      2.70 o 
  -4   3   1      412.62      427.47      9.82 o 
  -3   3   1      359.20      374.09     10.19 o 
  -2   3   1      224.30      242.65      6.58 o 
  -1   3   1        7.96        9.56      0.75 o 
   0   3   1      591.32      593.84     13.74 o 
   1   3   1     1322.95     1322.73     32.16 o 
   2   3   1      474.24      533.60     12.42 o 
   3   3   1        2.11       -1.49      2.12 o 
   4   3   1        0.04        0.21      2.12 o 
   5   3   1       58.98       56.25      3.82 o 
   6   3   1       85.76       83.43      6.16 o 
 -10   4   1       43.15       55.04      7.09 o 
  -9   4   1       24.08       21.29      4.19 o 
  -8   4   1      134.21      139.63      5.46 o 
  -7   4   1      243.43      225.26      6.65 o 
  -6   4   1       33.45       36.43      2.12 o 
  -5   4   1       28.00       26.67      1.77 o 
  -4   4   1       35.32       32.45      3.29 o 
  -3   4   1       14.24       15.55      1.17 o 
  -2   4   1       18.86       16.40      1.59 o 
  -1   4   1      232.08      223.24      5.54 o 
   0   4   1      294.42      307.85      9.87 o 
   1   4   1      164.33      159.29      5.30 o 
   2   4   1      240.83      237.94      6.66 o 
   3   4   1       22.27       24.20      4.03 o 
   4   4   1       23.25       12.74      3.61 o 
   5   4   1      159.20      144.35      8.49 o 
   6   4   1       27.74       28.23      4.88 o 
   7   4   1        0.16       -3.82      9.34 o 
  -9   5   1        0.52       -3.82      9.02 o 
  -8   5   1       88.70       85.03      4.50 o 
  -7   5   1       19.07       22.83      2.45 o 
  -6   5   1       31.68       31.73      2.28 o 
  -5   5   1       61.99       61.61      2.55 o 
  -4   5   1      157.83      154.07      4.13 o 
  -3   5   1      259.97      291.25      6.98 o 
  -2   5   1       39.05       40.78      1.93 o 
  -1   5   1      336.55      359.80     10.43 o 
   0   5   1      147.33      142.24      5.52 o 
   1   5   1      151.96      144.10      6.23 o 
   2   5   1      273.20      257.48     10.40 o 
   3   5   1        2.48        4.31      0.83 o 
   4   5   1      165.14      165.79     12.52 o 
   5   5   1       18.89       12.31      4.67 o 
   6   5   1        2.04        7.43      6.79 o 
  -9   6   1       20.48       19.26      4.94 o 
  -8   6   1      143.06      147.35     16.35 o 
  -7   6   1      173.95      185.52     10.30 o 
  -6   6   1        3.67        2.10      2.18 o 
  -5   6   1      157.53      151.42      4.56 o 
  -4   6   1        1.43        3.16      1.57 o 
  -3   6   1       10.54       10.89      1.65 o 
  -2   6   1       72.11       72.08      3.82 o 
  -1   6   1        4.08        6.10      3.50 o 
   0   6   1       14.30       14.88      2.43 o 
   1   6   1      381.85      365.02     16.61 o 
   2   6   1       35.29       39.36      4.46 o 
   3   6   1       10.77       15.61      5.41 o 
   4   6   1       10.44       11.25      5.31 o 
   5   6   1        3.03        1.27      4.46 o 
  -9   7   1       11.46       23.63      6.56 o 
  -8   7   1       23.93       27.43     12.21 o 
  -7   7   1      163.23      168.59     14.65 o 
  -6   7   1        4.36        6.58      6.58 o 
  -5   7   1       60.13       60.91      3.14 o 
  -4   7   1        0.81        3.42      2.35 o 
  -3   7   1        3.79        5.72      2.02 o 
  -2   7   1      159.46      163.10      6.47 o 
  -1   7   1       11.00        5.31      2.55 o 
   0   7   1      377.41      368.95     10.70 o 
   1   7   1      100.42      110.08      6.37 o 
   3   7   1       50.70       60.08     10.19 o 
   4   7   1        0.46       -0.64      7.22 o 
  -8   8   1       20.44       21.65      7.43 o 
  -7   8   1       34.65       37.00      5.48 o 
  -6   8   1      559.23      527.44     16.95 o 
  -5   8   1       56.81       61.66      6.58 o 
  -4   8   1      223.97      194.02     12.95 o 
  -3   8   1        1.58        0.64      2.97 o 
  -2   8   1       41.49       40.12      4.67 o 
  -1   8   1       88.47       99.00      5.54 o 
   0   8   1       11.97        9.43      3.82 o 
   1   8   1       23.31       40.97      8.92 o 
  -7   9   1       51.12       61.10     11.99 o 
  -6   9   1       16.44       21.19      4.47 o 
  -5   9   1       54.14       57.49      5.97 o 
  -4   9   1       24.89       21.23      5.09 o 
  -3   9   1        6.23       11.68      7.22 o 
  -2   9   1      105.30      119.94     12.52 o 
  -1   9   1        1.93        2.12      5.31 o 
   0   9   1       56.24       67.72     12.10 o 
   1   9   1       62.59       75.78     11.68 o 
  -4  10   1       55.23       49.04     11.89 o 
  -3  10   1       16.91       13.16      7.22 o 
  -2  10   1        1.97        0.00      6.79 o 
   1 -10   2        8.18       10.40      7.22 o 
   2 -10   2        1.80       -4.25      5.94 o 
   3 -10   2        1.55       -0.42      6.16 o 
   4 -10   2       19.58       29.08      6.58 o 
   5 -10   2       29.85       40.97     10.19 o 
  -1  -9   2        2.30        2.34      4.65 o 
   0  -9   2      141.09      163.88     16.77 o 
   1  -9   2        4.97        2.55      5.52 o 
   2  -9   2        9.29        7.43      5.31 o 
   3  -9   2      166.49      175.56     13.59 o 
   4  -9   2      157.09      160.78      9.00 o 
   5  -9   2       19.43       37.52      5.68 o 
   6  -9   2       11.09       15.19      4.44 o 
   7  -9   2       23.99       29.66      8.92 o 
  -3  -8   2       78.94       66.44     11.68 o 
  -2  -8   2        5.76        9.98      5.84 o 
  -1  -8   2       60.36       66.29      4.95 o 
   0  -8   2      256.89      259.14     29.51 o 
   1  -8   2       31.51       48.40      8.28 o 
   2  -8   2        8.19       19.32      6.37 o 
   3  -8   2       21.22       15.42      3.20 o 
   4  -8   2      129.40      123.34      6.45 o 
   5  -8   2        0.61        1.06      2.60 o 
   6  -8   2       11.41        8.92      4.04 o 
   7  -8   2      286.83      273.86     15.07 o 
   8  -8   2        2.49        7.09      4.43 o 
  -4  -7   2        1.13       10.83      7.64 o 
  -3  -7   2       90.47       94.67      7.96 o 
  -2  -7   2      153.94      156.54      6.75 o 
  -1  -7   2       11.46       12.10      3.92 o 
   0  -7   2      138.32      146.53     16.24 o 
   1  -7   2      185.82      171.64      7.10 o 
   2  -7   2        0.98        0.35      1.92 o 
   3  -7   2      194.83      176.97      6.04 o 
   4  -7   2        5.60        9.00      2.39 o 
   5  -7   2       75.21       70.58      3.81 o 
   6  -7   2       94.31      105.32      5.71 o 
   7  -7   2       14.04       12.77      3.92 o 
   8  -7   2       60.44       62.68      6.22 o 
   9  -7   2        4.62       -0.64      9.13 o 
  -5  -6   2        3.79        2.12      6.79 o 
  -4  -6   2       92.15       84.49      9.55 o 
  -3  -6   2        5.53        0.77      7.75 o 
  -2  -6   2        3.92        3.77      4.35 o 
  -1  -6   2      253.63      243.12     20.06 o 
   0  -6   2      723.48      706.42     20.70 o 
   1  -6   2        1.67        1.59      1.65 o 
   2  -6   2       60.84       60.60      2.90 o 
   3  -6   2       28.04       36.43      3.82 o 
   4  -6   2        6.70        5.08      1.93 o 
   5  -6   2       84.00       86.25      7.75 o 
   6  -6   2       15.23       10.18      4.88 o 
   7  -6   2       73.50       71.19      4.98 o 
   8  -6   2        6.80        2.74      3.02 o 
   9  -6   2        0.05      -13.37      7.85 o 
  -6  -5   2       21.25       24.62      8.70 o 
  -5  -5   2      123.82      129.29      5.46 o 
  -4  -5   2      153.57      164.85      9.55 o 
  -3  -5   2      513.80      502.85     13.98 o 
  -2  -5   2      148.11      139.87      4.65 o 
  -1  -5   2      189.66      175.99      6.42 o 
   0  -5   2      176.02      189.02      6.11 o 
   1  -5   2      184.35      200.04      6.37 o 
   2  -5   2      311.13      347.66      7.70 o 
   3  -5   2      164.62      178.86      4.47 o 
   4  -5   2      318.50      330.84      7.80 o 
   5  -5   2       10.07       12.96      1.99 o 
   6  -5   2      152.20      149.04      7.64 o 
   7  -5   2       16.19       11.88      2.76 o 
   8  -5   2       92.24       92.34      6.16 o 
   9  -5   2        6.12        0.42      7.85 o 
  -7  -4   2       11.14        8.49      4.25 o 
  -6  -4   2       25.15       30.87      3.11 o 
  -5  -4   2        2.19        0.37      1.99 o 
  -4  -4   2      278.23      282.19     18.89 o 
  -3  -4   2       10.23        9.49      1.80 o 
  -2  -4   2      115.54      124.09      4.89 o 
  -1  -4   2       19.37       17.05      1.92 o 
   0  -4   2      404.74      461.95     19.42 o 
   1  -4   2      335.97      376.80      8.52 o 
   2  -4   2      378.92      381.09      9.12 o 
   3  -4   2       73.76       81.63      2.50 o 
   4  -4   2      182.28      179.85      4.26 o 
   5  -4   2        2.11        2.75      1.12 o 
   6  -4   2       22.92       16.64      3.25 o 
   7  -4   2      245.47      255.51      8.31 o 
   8  -4   2       91.53       73.87      7.85 o 
   9  -4   2       13.05       15.07      6.37 o 
  -8  -3   2       66.07       88.31     11.25 o 
  -7  -3   2        6.72        8.70      2.85 o 
  -6  -3   2       10.86        9.88      2.31 o 
  -5  -3   2       62.99       65.09      3.41 o 
  -4  -3   2        0.81       -1.36      2.55 o 
  -3  -3   2       40.21       44.10      2.29 o 
  -2  -3   2       48.13       54.73      2.55 o 
  -1  -3   2       27.44       24.22      1.57 o 
   0  -3   2        7.81        9.33      1.02 o 
   1  -3   2       57.96       53.83      2.55 o 
   2  -3   2        1.72        3.08      0.90 o 
   3  -3   2       20.19       19.88      1.12 o 
   4  -3   2      401.51      445.75      9.15 o 
   5  -3   2       62.49       73.74      2.50 o 
   6  -3   2      440.69      431.13     23.03 o 
   7  -3   2      193.47      179.38     10.61 o 
   8  -3   2       21.63       11.89      4.88 o 
   9  -3   2       60.70       73.03     12.31 o 
  -8  -2   2      103.13      119.49      6.98 o 
  -7  -2   2        6.15        5.09      3.61 o 
  -6  -2   2       14.17       17.49      3.71 o 
  -5  -2   2      385.02      380.13     11.18 o 
  -4  -2   2       64.59       61.95      2.29 o 
  -3  -2   2        2.73        2.85      1.38 o 
  -2  -2   2       12.57       11.72      1.06 o 
  -1  -2   2        0.10        0.27      0.96 o 
   0  -2   2      852.91      808.61     16.20 o 
   1  -2   2      715.26      677.04     13.87 o 
   2  -2   2      419.19      403.87      8.54 o 
   3  -2   2     1047.27     1053.46     19.65 o 
   4  -2   2       56.05       43.56      1.53 o 
   5  -2   2        1.81        1.70      2.87 o 
   6  -2   2       97.79      100.04      5.03 o 
   7  -2   2       85.54      103.17      7.01 o 
   8  -2   2       94.96       99.14     10.19 o 
  -9  -1   2        3.69        5.94      7.01 o 
  -8  -1   2       23.57       26.30      4.19 o 
  -7  -1   2      154.93      159.22      7.01 o 
  -6  -1   2       51.82       54.38      2.83 o 
  -5  -1   2       90.09       93.52      3.93 o 
  -4  -1   2      368.90      355.50     10.61 o 
  -3  -1   2        8.79        8.34      0.82 o 
  -2  -1   2       77.68       64.43      1.95 o 
  -1  -1   2       10.31       13.90      0.66 o 
   0  -1   2     4694.75     4021.09     79.76 o 
   1  -1   2       44.60       46.18      1.20 o 
   2  -1   2      973.87      940.01     22.34 o 
   3  -1   2        5.37        5.04      0.60 o 
   4  -1   2      801.97      863.99     21.46 o 
   5  -1   2       25.08       24.76      2.57 o 
   6  -1   2       39.73       45.14      4.99 o 
   7  -1   2       82.74       97.01      9.13 o 
   8  -1   2      547.61      517.54     25.47 o 
   9  -1   2      112.85      107.20     12.31 o 
  -9   0   2        1.30        1.79      4.47 o 
  -8   0   2        9.28       11.61      5.41 o 
  -7   0   2        2.54        1.99      2.55 o 
  -6   0   2       68.78       70.41      4.25 o 
  -5   0   2       36.05       35.85      3.08 o 
  -4   0   2      191.19      185.43      5.93 o 
  -3   0   2       60.95       56.20      2.65 o 
  -2   0   2       84.97       89.30      2.59 o 
  -1   0   2     3307.30     3151.91     85.88 o 
   0   0   2      298.67      286.18      6.35 o 
   1   0   2       24.27       21.80      0.86 o 
   2   0   2      273.02      292.20      9.06 o 
   3   0   2     1191.57     1216.73     31.97 o 
   4   0   2      544.32      596.31     15.71 o 
   5   0   2       27.04       29.29      1.27 o 
   6   0   2       67.30       65.17      4.03 o 
   7   0   2       21.62       16.77      3.40 o 
   8   0   2       20.87       15.07      5.73 o 
   9   0   2       78.43       84.49     13.80 o 
  -9   1   2      127.48      152.23      9.76 o 
  -8   1   2       35.33       33.90      5.41 o 
  -7   1   2      498.79      478.77     17.83 o 
  -6   1   2      339.39      348.61     10.46 o 
  -5   1   2      159.21      161.65      4.62 o 
  -4   1   2       89.93       86.30      3.14 o 
  -3   1   2     1452.78     1456.84     46.10 o 
  -2   1   2     4633.53     4297.95    102.17 o 
  -1   1   2     1523.36     1444.83     41.93 o 
   0   1   2      770.04      740.37     29.29 o 
   1   1   2     6374.35     5985.72    197.63 o 
   2   1   2       44.56       45.43      1.91 o 
   3   1   2       46.18       47.34      1.70 o 
   4   1   2      642.28      661.05     17.41 o 
   5   1   2      329.00      344.96     11.46 o 
   6   1   2       93.22       94.47      3.40 o 
   7   1   2       36.52       35.66      7.01 o 
   8   1   2        1.18        1.91      6.79 o 
  -9   2   2        0.27       -8.57      4.35 o 
  -8   2   2       41.75       46.44      2.22 o 
  -7   2   2       55.14       61.07      9.66 o 
  -6   2   2        1.18        3.09      1.57 o 
  -5   2   2      425.91      444.59     14.02 o 
  -4   2   2       76.84       80.23      3.41 o 
  -3   2   2       75.70       76.75      2.25 o 
  -2   2   2     2096.05     2101.88     47.06 o 
  -1   2   2        0.95        0.96      0.30 o 
   0   2   2      746.51      757.52     25.16 o 
   1   2   2     1066.37     1110.19     26.91 o 
   2   2   2      479.65      520.30     16.56 o 
   3   2   2      775.33      806.04     27.81 o 
   4   2   2       21.99       21.65      2.34 o 
   5   2   2       69.78       70.48      4.46 o 
   6   2   2       49.17       47.55      3.82 o 
   7   2   2       83.15       75.15     11.04 o 
   8   2   2       11.56       16.98      9.34 o 
 -10   3   2        0.18        2.22      4.40 o 
  -9   3   2       39.63       38.21      6.08 o 
  -8   3   2       86.19       95.93      3.55 o 
  -7   3   2      126.90      127.70      5.09 o 
  -6   3   2      389.34      365.62     10.67 o 
  -5   3   2      133.71      135.63      4.35 o 
  -4   3   2     1776.83     1799.94     41.65 o 
  -3   3   2       12.96        8.63      0.97 o 
  -2   3   2       12.36       12.67      0.75 o 
  -1   3   2       61.18       62.33      1.88 o 
   0   3   2      759.49      766.18     19.45 o 
   1   3   2     1303.08     1402.25     35.81 o 
   2   3   2       61.61       56.89      4.25 o 
   3   3   2      262.62      250.92     10.19 o 
   4   3   2       23.67       19.74      2.76 o 
   5   3   2       98.80       86.19      5.94 o 
   6   3   2        0.31        6.16      3.40 o 
  -9   4   2       29.10       40.32      5.78 o 
  -8   4   2       47.68       49.18      3.66 o 
  -7   4   2       39.42       31.95      5.84 o 
  -6   4   2       31.63       32.85      2.04 o 
  -5   4   2       84.93       81.33      2.70 o 
  -4   4   2        7.28        8.26      1.27 o 
  -3   4   2       43.10       39.04      1.57 o 
  -2   4   2      181.33      189.73      7.54 o 
  -1   4   2       82.63       94.11      2.68 o 
   0   4   2       61.71       43.77      1.80 o 
   1   4   2     1297.00     1326.62     46.12 o 
   2   4   2        0.67        1.48      3.71 o 
   3   4   2      251.32      242.64     16.35 o 
   4   4   2        7.49        3.40      3.61 o 
   5   4   2      263.22      245.40     12.52 o 
   6   4   2      128.23      124.19      9.55 o 
   7   4   2       72.21       82.58     13.37 o 
  -9   5   2      118.64      124.02      9.40 o 
  -8   5   2       31.39       24.16      3.11 o 
  -7   5   2      613.21      613.22     17.31 o 
  -6   5   2        0.97        1.24      1.69 o 
  -5   5   2      193.27      188.23      6.47 o 
  -4   5   2       76.43       70.59      3.18 o 
  -3   5   2      235.70      277.36      9.55 o 
  -2   5   2       10.90       16.06      1.69 o 
  -1   5   2      358.77      357.37     16.66 o 
   0   5   2       48.84       56.40      3.14 o 
   1   5   2      114.80      124.14      5.85 o 
   2   5   2        6.06        8.00      1.55 o 
   3   5   2       16.66       27.17      5.52 o 
   4   5   2       88.52       73.87      6.58 o 
   5   5   2        2.69        0.42      3.18 o 
   6   5   2       77.50       61.35      8.07 o 
  -9   6   2      117.14      148.76     10.46 o 
  -8   6   2       34.25       36.41      3.95 o 
  -7   6   2       72.34       78.79      4.08 o 
  -6   6   2       12.86       16.62      2.47 o 
  -5   6   2      165.86      157.61      5.23 o 
  -4   6   2      143.32      124.28     11.99 o 
  -3   6   2        0.69        1.51      1.17 o 
  -2   6   2      194.43      169.41      6.62 o 
  -1   6   2       33.62       35.17      3.44 o 
   0   6   2      165.09      161.74      5.73 o 
   1   6   2      449.92      459.58     14.00 o 
   2   6   2      195.40      189.30      7.96 o 
   3   6   2       53.65       53.50      7.85 o 
   4   6   2       28.00       14.22      5.09 o 
   5   6   2       14.31       12.31      4.67 o 
  -9   7   2        0.47       -4.97      5.93 o 
  -8   7   2       94.62       97.86      9.34 o 
  -7   7   2       99.41      101.69      8.17 o 
  -6   7   2        9.28        9.36      2.60 o 
  -5   7   2       36.19       29.86      2.63 o 
  -4   7   2      473.00      458.95     23.99 o 
  -3   7   2        2.85       -1.05      1.98 o 
  -2   7   2       29.75       34.16      9.98 o 
  -1   7   2        3.30        5.86      3.20 o 
   0   7   2      530.05      495.68     16.13 o 
   1   7   2       66.39       61.82      4.28 o 
   2   7   2        0.06       -0.64      6.79 o 
   3   7   2        0.53       -1.06      7.22 o 
   4   7   2        5.12        3.61      6.16 o 
  -8   8   2        3.42        4.54      2.94 o 
  -7   8   2        1.44        4.41      3.14 o 
  -6   8   2       18.17       17.81      3.05 o 
  -5   8   2       24.37       21.34      2.83 o 
  -4   8   2        4.49        6.58      4.03 o 
  -3   8   2      130.85      114.63      9.13 o 
  -2   8   2      127.97      127.58      7.22 o 
  -1   8   2      234.90      216.53     30.99 o 
   0   8   2       56.25       51.16      6.79 o 
   1   8   2        5.50       -1.49      8.07 o 
   2   8   2      129.71      135.44     12.95 o 
  -7   9   2        0.00        5.55      4.94 o 
  -6   9   2       53.20       65.24      6.60 o 
  -5   9   2        1.38       -1.58      6.69 o 
  -4   9   2      261.40      282.76     20.17 o 
  -3   9   2      593.18      584.20     28.66 o 
  -2   9   2       36.23       54.13     10.61 o 
  -1   9   2       69.72       59.86      9.55 o 
   0   9   2       32.24       31.84     11.25 o 
   2 -10   3        8.55       31.84      9.98 o 
   3 -10   3       39.56       51.37     10.19 o 
   4 -10   3        0.00       -0.27     17.30 o 
   5 -10   3        1.65       -5.32      4.85 o 
  -1  -9   3       40.11       56.24     12.42 o 
   0  -9   3        0.36        9.13      7.85 o 
   1  -9   3       66.38       71.75      9.76 o 
   2  -9   3       98.26       77.27     10.61 o 
   3  -9   3       41.85       38.85      6.79 o 
   4  -9   3        3.62       -0.67      4.71 o 
   5  -9   3       72.51       67.45      6.75 o 
   6  -9   3      144.35      133.66      9.38 o 
   7  -9   3       50.35       66.97     16.13 o 
  -3  -8   3       12.18        9.76      9.76 o 
  -2  -8   3       76.61       85.11      7.09 o 
  -1  -8   3       25.17       26.93      4.56 o 
   0  -8   3      203.71      209.52     13.37 o 
   1  -8   3       87.16       90.43     10.40 o 
   2  -8   3       38.38       35.88      7.43 o 
   3  -8   3       32.79       37.67      5.16 o 
   4  -8   3      243.43      243.96     11.15 o 
   5  -8   3       36.96       37.84      5.04 o 
   6  -8   3        9.40       13.06      4.32 o 
   7  -8   3       13.98       18.98      8.70 o 
   8  -8   3      115.10      132.75      8.46 o 
  -4  -7   3       11.18        2.97      8.07 o 
  -3  -7   3       22.54       17.83      8.07 o 
  -2  -7   3       88.71       94.21      7.22 o 
  -1  -7   3       40.69       43.99      5.05 o 
   0  -7   3       41.45       42.03      7.43 o 
   1  -7   3        7.32        5.08      3.40 o 
   2  -7   3        1.26        4.60      2.28 o 
   3  -7   3        9.95        4.08      3.82 o 
   4  -7   3       49.31       55.20      3.92 o 
   5  -7   3        3.05       -4.03      4.03 o 
   6  -7   3       54.26       55.48      4.41 o 
   7  -7   3       26.67       27.66      3.74 o 
   8  -7   3       10.58       19.63     11.57 o 
   9  -7   3       24.87       27.60     10.61 o 
  -5  -6   3       13.13        4.03      6.79 o 
  -4  -6   3       49.87       62.43      5.25 o 
  -3  -6   3      252.70      255.00     10.05 o 
  -2  -6   3       24.31       24.95      3.41 o 
  -1  -6   3       18.46       22.63      2.39 o 
   0  -6   3       30.75       30.25      6.05 o 
   1  -6   3       53.93       52.57      4.56 o 
   2  -6   3      101.81      104.76     10.72 o 
   3  -6   3       13.41       13.48      2.02 o 
   4  -6   3      161.99      169.72      5.48 o 
   5  -6   3      249.56      249.60      6.90 o 
   6  -6   3        8.36        6.79      3.61 o 
   7  -6   3        0.44       -2.21      3.06 o 
   8  -6   3      126.30      130.55     11.25 o 
   9  -6   3        4.89        3.61      8.49 o 
  -6  -5   3       62.02       69.20      9.13 o 
  -5  -5   3       34.74       35.99      8.07 o 
  -4  -5   3      549.45      514.22     16.78 o 
  -3  -5   3      377.84      375.49     12.45 o 
  -2  -5   3      456.19      462.64     12.21 o 
  -1  -5   3       49.17       57.76      3.14 o 
   0  -5   3        0.98       -0.96      1.95 o 
   1  -5   3       36.11       42.66      3.71 o 
   2  -5   3      166.26      161.75      4.78 o 
   3  -5   3      174.41      174.16      7.96 o 
   4  -5   3       35.80       38.70      2.24 o 
   5  -5   3       72.83       73.99      4.35 o 
   6  -5   3      213.60      218.18     15.07 o 
   7  -5   3       95.87       98.74     11.78 o 
   8  -5   3       64.83       64.75      8.07 o 
   9  -5   3        5.65       10.83      8.92 o 
  -7  -4   3       15.57       12.31      5.31 o 
  -6  -4   3       25.97       24.92      3.05 o 
  -5  -4   3        0.74        0.53      2.59 o 
  -4  -4   3       27.76       30.33      2.70 o 
  -3  -4   3      269.37      255.11      9.19 o 
  -2  -4   3       54.30       52.75      3.90 o 
  -1  -4   3       24.68       30.06      1.95 o 
   0  -4   3      605.45      625.84     16.51 o 
   1  -4   3       73.26       75.63      7.96 o 
   2  -4   3       47.41       55.15      2.17 o 
   3  -4   3      410.28      386.40      9.12 o 
   4  -4   3        1.50       -0.42      1.20 o 
   5  -4   3      575.54      586.70     13.03 o 
   6  -4   3       18.48       25.10      1.99 o 
   7  -4   3       73.50       73.03      7.01 o 
   8  -4   3        1.13        4.88      6.37 o 
   9  -4   3       62.68       83.21     12.10 o 
  -8  -3   3      142.22      153.06     17.83 o 
  -7  -3   3      317.25      312.69     12.85 o 
  -6  -3   3       43.50       50.23      5.20 o 
  -5  -3   3      253.18      254.57      6.95 o 
  -4  -3   3      245.92      253.01      7.13 o 
  -3  -3   3        2.94        3.61      1.65 o 
  -2  -3   3      415.18      445.54     12.45 o 
  -1  -3   3      618.80      713.12     15.90 o 
   0  -3   3      179.43      195.42      4.78 o 
   1  -3   3      427.49      442.72     10.12 o 
   2  -3   3        3.03        4.36      1.27 o 
   3  -3   3      274.40      281.39      8.07 o 
   4  -3   3        0.01       -0.42      1.38 o 
   5  -3   3      138.89      150.70      7.75 o 
   6  -3   3        2.60        3.95      2.40 o 
   7  -3   3      126.20      115.27      7.64 o 
   8  -3   3        0.04      -11.25      5.94 o 
   9  -3   3      141.64      125.67     13.37 o 
  -8  -2   3        6.24        7.46      4.91 o 
  -7  -2   3      244.00      249.74      8.64 o 
  -6  -2   3        5.69       10.87      2.35 o 
  -5  -2   3       45.28       43.60      2.69 o 
  -4  -2   3      496.04      487.70     14.18 o 
  -3  -2   3        0.04        0.16      2.02 o 
  -2  -2   3      190.02      200.08      4.73 o 
  -1  -2   3      406.70      425.31     10.46 o 
   0  -2   3     1828.22     1635.85     33.35 o 
   1  -2   3       16.66       16.48      1.02 o 
   2  -2   3       98.74       89.43      2.32 o 
   3  -2   3      208.06      214.89      5.18 o 
   4  -2   3     2381.67     2517.19     63.53 o 
   5  -2   3      266.30      266.27      7.64 o 
   6  -2   3        5.42        2.23      2.57 o 
   7  -2   3        4.72        4.03      2.97 o 
   8  -2   3       25.81       44.58      7.43 o 
   9  -2   3      199.65      206.34     16.35 o 
  -9  -1   3       13.78       24.70      6.36 o 
  -8  -1   3       36.48       51.79      9.23 o 
  -7  -1   3        3.43        5.52      2.76 o 
  -6  -1   3       33.74       36.51      2.80 o 
  -5  -1   3      211.95      211.80      7.64 o 
  -4  -1   3      128.84      124.28      5.35 o 
  -3  -1   3       10.97       11.66      1.49 o 
  -2  -1   3       14.40       15.01      1.12 o 
  -1  -1   3     1196.02     1160.17     22.08 o 
   0  -1   3     3065.89     2901.34     46.07 o 
   1  -1   3      374.00      363.40      9.32 o 
   2  -1   3     1232.39     1187.55     30.14 o 
   3  -1   3      229.99      235.78      6.83 o 
   4  -1   3       25.70       21.53      3.61 o 
   5  -1   3      163.73      156.95      5.02 o 
   6  -1   3        0.30        1.82      3.61 o 
   7  -1   3       72.81       64.96      5.94 o 
   8  -1   3        2.44       -0.85      4.67 o 
   9  -1   3       15.21       11.89      6.37 o 
  -9   0   3      109.90      126.43      9.06 o 
  -8   0   3      119.38      116.42      6.27 o 
  -7   0   3       10.61       11.46      2.02 o 
  -6   0   3      128.12      131.41      4.95 o 
  -5   0   3      158.04      170.16      5.86 o 
  -4   0   3       16.93       17.14      4.03 o 
  -3   0   3      265.12      265.43      8.35 o 
  -2   0   3        6.62        5.71      1.09 o 
  -1   0   3     1264.26     1232.97     29.11 o 
   0   0   3     1374.06     1365.03     29.28 o 
   1   0   3     3196.46     3044.23     74.18 o 
   2   0   3      440.74      418.16     10.17 o 
   3   0   3      486.28      469.84     17.93 o 
   4   0   3      204.74      185.51      6.36 o 
   5   0   3     1062.72     1104.50     29.29 o 
   6   0   3      204.95      211.01      9.13 o 
   7   0   3       58.30       76.42      9.13 o 
   8   0   3       37.34       37.15      8.28 o 
   9   0   3       25.58       10.61      9.34 o 
  -9   1   3       11.43        9.40      5.33 o 
  -8   1   3        0.01        7.47      4.99 o 
  -7   1   3       48.07       51.61      3.11 o 
  -6   1   3       32.34       29.11      4.03 o 
  -5   1   3      443.84      464.67     10.91 o 
  -4   1   3      637.73      659.38     16.78 o 
  -3   1   3      315.70      344.70     11.99 o 
  -2   1   3      104.84      114.82      6.05 o 
  -1   1   3     2377.79     2291.93     58.71 o 
   0   1   3       14.57       11.02      0.96 o 
   1   1   3      305.72      302.26      6.53 o 
   2   1   3      885.79      889.38     23.81 o 
   3   1   3      249.63      244.34      6.16 o 
   4   1   3      429.39      436.24     11.04 o 
   5   1   3       30.35       32.27      1.70 o 
   6   1   3       38.29       28.66      2.55 o 
   7   1   3      179.46      166.64     12.74 o 
   8   1   3        7.34       18.89      8.28 o 
  -9   2   3       49.70       43.69      6.35 o 
  -8   2   3      204.67      202.59     10.20 o 
  -7   2   3        1.24        3.06      1.77 o 
  -6   2   3      592.23      576.03     15.38 o 
  -5   2   3      259.23      248.21      8.60 o 
  -4   2   3      251.46      241.93     14.01 o 
  -3   2   3      142.97      143.15      4.23 o 
  -2   2   3       14.00       10.17      3.61 o 
  -1   2   3       27.12       26.18      1.87 o 
   0   2   3        5.80        7.40      0.76 o 
   1   2   3      277.87      298.13      8.15 o 
   2   2   3       22.49       29.08      1.49 o 
   3   2   3      133.28      133.95      5.73 o 
   4   2   3        8.94        8.92      2.76 o 
   5   2   3      172.06      167.07      7.64 o 
   6   2   3       11.60        9.76      2.34 o 
   7   2   3       11.14       10.40      5.09 o 
   8   2   3       63.96       71.33     13.16 o 
  -9   3   3       77.12       84.76      6.20 o 
  -8   3   3       97.08      104.24      5.52 o 
  -7   3   3      110.96      101.79     10.83 o 
  -6   3   3      557.52      535.02     15.96 o 
  -5   3   3     1046.38     1073.57     27.74 o 
  -4   3   3      980.62      924.73     26.01 o 
  -3   3   3       27.55       24.77      1.71 o 
  -2   3   3      218.43      203.40      4.71 o 
  -1   3   3      376.40      378.41     10.05 o 
   0   3   3      352.86      361.97     11.58 o 
   1   3   3     2398.20     2553.54     58.26 o 
   2   3   3       45.78       55.44      2.04 o 
   3   3   3       40.47       39.48      3.40 o 
   4   3   3        0.07        1.27      1.70 o 
   5   3   3       65.82       69.84      4.88 o 
   6   3   3       17.46       21.02      3.82 o 
   7   3   3        2.30        3.82      7.85 o 
  -9   4   3        1.51        5.41      4.89 o 
  -8   4   3      164.94      172.28      7.03 o 
  -7   4   3      188.86      179.25      6.85 o 
  -6   4   3      207.59      195.87      6.58 o 
  -5   4   3       11.70       10.20      1.80 o 
  -4   4   3       25.24       22.82      1.78 o 
  -3   4   3      503.23      547.05     13.24 o 
  -2   4   3       46.19       45.31      4.14 o 
  -1   4   3      775.37      829.33     21.74 o 
   0   4   3      373.46      423.16     10.69 o 
   1   4   3      184.00      197.55      6.52 o 
   2   4   3      115.66      113.33      3.30 o 
   3   4   3       12.61       10.61      2.97 o 
   4   4   3       85.87       74.51      5.73 o 
   5   4   3       65.88       63.90      5.31 o 
   6   4   3       24.54       35.66      4.88 o 
  -9   5   3      213.89      237.64     14.12 o 
  -8   5   3        0.17        3.52      6.26 o 
  -7   5   3        1.43       -0.90      3.21 o 
  -6   5   3      406.83      394.84     11.89 o 
  -5   5   3       10.08       16.65      3.82 o 
  -4   5   3        0.05        0.65      1.38 o 
  -3   5   3      176.60      180.07      4.38 o 
  -2   5   3      222.54      229.22      6.02 o 
  -1   5   3        4.29        4.67      2.02 o 
   0   5   3       80.57       75.25      3.11 o 
   1   5   3      240.12      236.39      9.97 o 
   2   5   3      143.06      161.57      6.62 o 
   3   5   3      358.33      301.02     14.65 o 
   4   5   3       32.89       35.66      5.09 o 
   5   5   3        1.21        2.76      3.61 o 
   6   5   3        8.29       12.31      7.22 o 
  -9   6   3        3.90        9.03      5.94 o 
  -8   6   3        0.50        0.16      2.76 o 
  -7   6   3      167.23      157.76      5.65 o 
  -6   6   3       19.50       21.63      2.59 o 
  -5   6   3        0.01        7.85      2.34 o 
  -4   6   3        1.00        0.42      1.35 o 
  -3   6   3        1.13       -2.37      1.83 o 
  -2   6   3        1.55        1.73      1.73 o 
  -1   6   3       36.65       38.25      2.49 o 
   0   6   3      191.71      190.01      6.99 o 
   1   6   3       30.33       27.37      3.73 o 
   2   6   3       16.28       16.63      6.58 o 
   3   6   3        1.78       -1.06      3.40 o 
   4   6   3       32.55       30.78      5.94 o 
   5   6   3        3.77       -1.49      5.94 o 
  -8   7   3       31.17       41.40      7.22 o 
  -7   7   3        8.61       19.32      4.67 o 
  -6   7   3        8.69        4.00      2.55 o 
  -5   7   3       33.23       32.20      3.08 o 
  -4   7   3        3.01        2.46      1.78 o 
  -3   7   3       71.48       79.14      3.85 o 
  -2   7   3      235.39      206.55     12.10 o 
  -1   7   3      193.24      201.77     18.36 o 
   0   7   3       53.15       51.55      3.83 o 
   1   7   3        2.76        3.18      3.18 o 
   2   7   3      250.74      226.08     17.19 o 
   3   7   3      108.96      112.09      8.07 o 
  -7   8   3       83.81       91.24      5.91 o 
  -6   8   3      123.34      110.92      5.48 o 
  -5   8   3       42.81       54.31      4.98 o 
  -4   8   3        0.56        4.03      4.67 o 
  -3   8   3       87.71       87.88      5.94 o 
  -2   8   3      223.40      219.08      8.70 o 
  -1   8   3       31.36       32.55      6.69 o 
   0   8   3      147.04      154.33     12.74 o 
   1   8   3       21.67       16.98      7.85 o 
   2   8   3        8.82        6.58      6.58 o 
  -6   9   3        0.37       -1.91      6.79 o 
  -5   9   3        0.06       -4.46      8.70 o 
  -4   9   3        7.64       19.32      9.55 o 
  -3   9   3       30.81       35.45      9.55 o 
  -2   9   3       59.80       79.39     11.68 o 
  -1   9   3       18.80       12.31     10.19 o 
   0   9   3       23.35       35.45     11.68 o 
   2 -10   4        8.35        3.40      9.55 o 
   3 -10   4       11.82       11.25      6.58 o 
   4 -10   4      158.47      183.77     11.55 o 
  -1  -9   4        0.02        7.04      6.09 o 
   0  -9   4      189.83      216.93     18.47 o 
   1  -9   4        1.41        7.22      7.22 o 
   2  -9   4       33.67       32.05      9.34 o 
   3  -9   4       49.71       51.40     11.57 o 
   4  -9   4      432.90      395.14     15.31 o 
   5  -9   4        0.01       -2.51      7.85 o 
   6  -9   4        4.63       -3.18     11.57 o 
   7  -9   4       44.13       40.75      6.98 o 
  -3  -8   4        2.23        2.11      5.26 o 
  -2  -8   4        5.67       -1.27      8.49 o 
  -1  -8   4       20.98       23.61      6.05 o 
   0  -8   4        8.74       13.59      6.37 o 
   1  -8   4       51.69       52.65      7.85 o 
   2  -8   4       27.94       19.74      6.37 o 
   3  -8   4      387.20      385.26     14.82 o 
   4  -8   4       38.08       45.84      9.76 o 
   5  -8   4       93.36      107.80      6.73 o 
   6  -8   4       60.18       70.68      5.48 o 
   7  -8   4      253.99      259.97     11.56 o 
   8  -8   4      221.98      242.21     20.80 o 
  -4  -7   4      108.71      111.97     10.83 o 
  -3  -7   4        8.01        9.76      4.05 o 
  -2  -7   4       24.08       26.03      3.98 o 
  -1  -7   4       32.35       32.95      4.56 o 
   0  -7   4       35.23       44.15      7.22 o 
   1  -7   4      248.70      269.39     15.07 o 
   2  -7   4        0.00       -2.70     10.61 o 
   3  -7   4       23.18       31.42      6.37 o 
   4  -7   4      228.05      235.88      8.99 o 
   5  -7   4      751.79      736.01     18.70 o 
   6  -7   4       47.35       57.26      5.94 o 
   7  -7   4      210.71      223.49      9.79 o 
   8  -7   4        0.04        8.70      6.37 o 
  -5  -6   4        0.51        0.20      4.78 o 
  -4  -6   4       67.56       71.54      6.07 o 
  -3  -6   4        0.50        0.21      6.69 o 
  -2  -6   4       26.04       26.33      8.60 o 
  -1  -6   4      201.68      184.43      7.59 o 
   0  -6   4      207.11      200.11      7.97 o 
   1  -6   4       26.64       25.82      3.82 o 
   2  -6   4      171.15      161.29      6.90 o 
   3  -6   4      162.08      159.28      5.29 o 
   4  -6   4      248.89      243.80      6.75 o 
   5  -6   4      211.48      213.48      7.09 o 
   6  -6   4       43.90       41.06      4.03 o 
   7  -6   4       41.65       45.75      4.25 o 
   8  -6   4       77.71       85.34     11.25 o 
   9  -6   4        1.00       -5.09     10.19 o 
  -6  -5   4        0.80        4.25     12.10 o 
  -5  -5   4       73.06       77.97      7.01 o 
  -4  -5   4       28.90       32.90      5.31 o 
  -3  -5   4       20.89       22.53      3.61 o 
  -2  -5   4      143.31      143.33      5.95 o 
  -1  -5   4       29.89       31.10      2.25 o 
   0  -5   4      304.60      325.06     10.25 o 
   1  -5   4      602.75      589.35     15.06 o 
   2  -5   4       48.48       48.90      2.90 o 
   3  -5   4      412.25      406.78     10.73 o 
   4  -5   4       46.98       53.81      2.55 o 
   5  -5   4      250.10      240.50      9.98 o 
   6  -5   4       76.13       76.63      7.85 o 
   7  -5   4       21.60       22.55      2.60 o 
   8  -5   4        2.98        8.28      7.01 o 
   9  -5   4        0.19        2.76      8.49 o 
  -7  -4   4       32.51       30.36      7.85 o 
  -6  -4   4      400.25      369.31     17.62 o 
  -5  -4   4      115.71      119.07      5.24 o 
  -4  -4   4        2.94        1.40      2.50 o 
  -3  -4   4       98.51       99.13      4.43 o 
  -2  -4   4      130.85      141.40      5.23 o 
  -1  -4   4      204.34      187.90      9.66 o 
   0  -4   4      303.02      298.00      7.96 o 
   1  -4   4     1124.06     1138.16     27.50 o 
   2  -4   4       24.58       29.90      2.02 o 
   3  -4   4       45.69       46.54      2.47 o 
   4  -4   4        0.30        0.83      1.42 o 
   5  -4   4        6.97        5.34      1.48 o 
   6  -4   4       44.73       48.28      2.76 o 
   7  -4   4      127.39      135.86      7.85 o 
   8  -4   4        2.62        0.00      6.79 o 
   9  -4   4       14.35       10.83      6.58 o 
  -7  -3   4      372.02      365.97     25.05 o 
  -6  -3   4      371.62      379.14     11.27 o 
  -5  -3   4        0.35        4.55      2.78 o 
  -4  -3   4       81.14       82.63      5.41 o 
  -3  -3   4      156.20      156.27      5.01 o 
  -2  -3   4       39.34       38.47      2.14 o 
  -1  -3   4        3.11        2.04      1.67 o 
   0  -3   4     1649.73     1740.08     34.58 o 
   1  -3   4      519.25      546.59     13.12 o 
   2  -3   4        3.77        2.41      1.12 o 
   3  -3   4       26.93       26.54      1.72 o 
   4  -3   4      333.28      324.50      8.33 o 
   5  -3   4       12.03        8.97      2.23 o 
   6  -3   4       72.79       59.57      2.82 o 
   7  -3   4        0.17       -2.34      3.18 o 
   8  -3   4        0.92       -3.82      6.79 o 
   9  -3   4        0.15        9.76      7.01 o 
  -8  -2   4      195.44      199.98     21.76 o 
  -7  -2   4       61.48       72.21      5.49 o 
  -6  -2   4        0.23        0.82      2.54 o 
  -5  -2   4       72.06       68.79      3.71 o 
  -4  -2   4       17.92       25.39      6.05 o 
  -3  -2   4        0.86       -1.06      1.91 o 
  -2  -2   4      278.59      259.50      6.78 o 
  -1  -2   4     1179.58     1269.04     26.08 o 
   0  -2   4      533.97      548.93     10.34 o 
   1  -2   4      683.48      682.66     16.45 o 
   2  -2   4       51.13       50.54      1.93 o 
   3  -2   4      138.07      151.01      4.69 o 
   4  -2   4      172.86      191.61      6.40 o 
   5  -2   4       84.79       90.49      3.33 o 
   6  -2   4       13.45       12.26      1.44 o 
   7  -2   4        0.80        1.27      4.03 o 
   8  -2   4       32.70       30.78      8.28 o 
   9  -2   4        0.26       -1.27      8.28 o 
  -8  -1   4      203.24      229.78     12.28 o 
  -7  -1   4       16.63       17.49      4.99 o 
  -6  -1   4        3.22        8.78      3.18 o 
  -5  -1   4      166.95      173.91      5.75 o 
  -4  -1   4        8.55        6.94      1.84 o 
  -3  -1   4      156.49      160.85      6.33 o 
  -2  -1   4      472.27      479.69     14.46 o 
  -1  -1   4      172.65      167.81      4.13 o 
   0  -1   4      644.55      674.31     12.14 o 
   1  -1   4      865.92      928.31     17.62 o 
   2  -1   4        8.65       14.59      1.45 o 
   3  -1   4       20.22       22.22      2.02 o 
   4  -1   4       25.00       23.11      1.58 o 
   5  -1   4      126.69      124.96      4.61 o 
   6  -1   4        9.33       11.90      2.23 o 
   7  -1   4      452.44      481.03     25.47 o 
   8  -1   4       99.21      102.96     11.89 o 
   9  -1   4        2.98       -3.40      9.34 o 
  -9   0   4        0.01       -4.88      5.73 o 
  -8   0   4       28.33       42.89      5.41 o 
  -7   0   4        9.35        8.21      4.14 o 
  -6   0   4      272.58      265.01     10.27 o 
  -5   0   4        2.17        4.14      1.96 o 
  -4   0   4        0.16        0.95      1.69 o 
  -3   0   4      315.54      358.55     11.62 o 
  -2   0   4      381.60      383.58     11.25 o 
  -1   0   4     1046.03     1017.87     31.09 o 
   0   0   4      227.57      219.18      4.59 o 
   1   0   4      367.37      386.60      8.71 o 
   2   0   4      224.90      236.41      6.91 o 
   3   0   4     1856.34     1867.16     47.52 o 
   4   0   4       67.08       66.19      3.19 o 
   5   0   4       72.30       73.15      4.07 o 
   6   0   4     1353.16     1360.09     32.48 o 
   7   0   4      164.12      175.35     14.22 o 
   8   0   4       14.38       22.50      8.49 o 
  -9   1   4       28.61       55.94      6.62 o 
  -8   1   4      388.72      350.23     14.24 o 
  -7   1   4       38.53       37.77      3.47 o 
  -6   1   4       25.64       30.05      2.60 o 
  -5   1   4      139.57      148.57      5.03 o 
  -4   1   4       31.00       34.71      2.34 o 
  -3   1   4        1.20       -0.45      1.70 o 
  -2   1   4      247.20      291.39      9.84 o 
  -1   1   4      329.16      320.24      8.12 o 
   0   1   4       36.73       40.27      1.27 o 
   1   1   4        2.50        4.97      0.96 o 
   2   1   4      132.50      132.41      4.16 o 
   3   1   4      383.96      394.92     10.86 o 
   4   1   4      327.92      333.07     12.10 o 
   5   1   4      665.58      662.96     15.07 o 
   6   1   4       93.17       87.46      5.31 o 
   7   1   4       35.78       41.18      8.70 o 
   8   1   4       10.02       18.68      8.70 o 
  -9   2   4       45.87       46.21      5.49 o 
  -8   2   4       13.96       15.39      4.35 o 
  -7   2   4       59.01       64.24      3.87 o 
  -6   2   4        7.64        8.41      2.51 o 
  -5   2   4       62.21       56.58      3.30 o 
  -4   2   4      295.86      289.85     13.27 o 
  -3   2   4     1599.35     1677.05     49.44 o 
  -2   2   4      261.55      276.65      7.19 o 
  -1   2   4       58.31       51.44      3.08 o 
   0   2   4       64.57       61.26      2.44 o 
   1   2   4       11.09       10.76      1.09 o 
   2   2   4        1.29        2.12      1.06 o 
   3   2   4       50.43       46.28      1.91 o 
   4   2   4       23.04       18.26      2.34 o 
   5   2   4       11.20       13.80      2.76 o 
   6   2   4        1.48        2.55      2.76 o 
   7   2   4        5.40       16.77      6.79 o 
  -9   3   4        2.32        2.97      4.17 o 
  -8   3   4       48.12       49.07      5.33 o 
  -7   3   4      287.72      271.43     12.26 o 
  -6   3   4      483.51      440.27     14.18 o 
  -5   3   4       88.52       96.44      4.66 o 
  -4   3   4      721.03      725.55     21.69 o 
  -3   3   4       54.85       52.78      1.99 o 
  -2   3   4      336.17      327.93     11.62 o 
  -1   3   4      159.21      162.30      6.47 o 
   0   3   4       19.52       24.90      1.59 o 
   1   3   4        4.34        3.99      1.06 o 
   2   3   4        0.49        1.63      0.86 o 
   3   3   4       10.90       10.19      2.34 o 
   4   3   4        0.24       -0.21      2.55 o 
   5   3   4       35.08       34.81      4.03 o 
   6   3   4        3.78        1.06      3.61 o 
   7   3   4       46.55       45.22      9.55 o 
  -9   4   4       77.42       82.77      7.57 o 
  -8   4   4       46.34       48.13      3.65 o 
  -7   4   4      786.49      707.77     25.50 o 
  -6   4   4      254.90      224.59     15.28 o 
  -5   4   4       92.02      101.15     20.17 o 
  -4   4   4      171.92      168.89      5.87 o 
  -3   4   4      569.34      565.97     19.28 o 
  -2   4   4       70.22       59.49      4.19 o 
  -1   4   4      293.56      288.94     10.40 o 
   0   4   4       88.08       92.61      3.10 o 
   1   4   4        1.67        1.79      1.02 o 
   2   4   4       91.70       95.56      4.43 o 
   3   4   4       53.34       53.07      4.25 o 
   4   4   4        6.79        3.82      2.76 o 
   5   4   4      109.71       84.91      7.01 o 
   6   4   4       29.78       27.60      5.31 o 
  -9   5   4        0.03        0.00      5.94 o 
  -8   5   4       64.39       65.45      4.67 o 
  -7   5   4       37.83       38.54      3.44 o 
  -6   5   4       18.00       19.91      2.92 o 
  -5   5   4        1.02        0.64      1.63 o 
  -4   5   4       24.15       22.83      1.57 o 
  -3   5   4        3.37        0.38      1.03 o 
  -2   5   4       92.37       98.22      3.29 o 
  -1   5   4       35.55       38.89      2.12 o 
   0   5   4        0.14        1.41      1.31 o 
   1   5   4       33.03       37.86      2.15 o 
   2   5   4       37.69       39.13      2.28 o 
   3   5   4       46.40       33.33      4.46 o 
   4   5   4       93.95       75.78      6.58 o 
   5   5   4        9.91        9.76      5.09 o 
  -9   6   4        6.65        3.83      5.27 o 
  -8   6   4       43.79       51.18      4.85 o 
  -7   6   4       21.32       23.56      4.67 o 
  -6   6   4       96.24      100.18      6.47 o 
  -5   6   4        6.94       11.62      2.35 o 
  -4   6   4        1.25       -3.83      1.92 o 
  -3   6   4        1.59        2.23      1.80 o 
  -2   6   4       40.45       45.43      2.49 o 
  -1   6   4       17.62       15.70      2.97 o 
   0   6   4      437.41      445.36     14.86 o 
   1   6   4        0.00        1.01      1.78 o 
   2   6   4        5.96        2.12      4.46 o 
   3   6   4        0.35       -1.49      3.82 o 
   4   6   4       39.56       24.20      6.16 o 
  -8   7   4       22.07       19.51      4.26 o 
  -7   7   4       12.59        4.07      2.94 o 
  -6   7   4      102.06      101.78      5.30 o 
  -5   7   4        4.04        3.39      2.76 o 
  -4   7   4        0.00       -0.21      1.91 o 
  -3   7   4       28.55       28.02      4.03 o 
  -2   7   4       12.69       16.62      3.45 o 
  -1   7   4      272.72      257.46     16.35 o 
   0   7   4        2.94       -0.71      2.50 o 
   1   7   4        7.92        3.61      2.97 o 
   2   7   4      166.46      166.64      8.92 o 
   3   7   4       24.86       27.17      6.37 o 
  -7   8   4        1.49        8.07      5.94 o 
  -6   8   4        4.38        5.09      4.46 o 
  -5   8   4       14.83       14.86      5.31 o 
  -4   8   4        0.92       -1.49      3.82 o 
  -3   8   4        2.54        4.88      3.61 o 
  -2   8   4        0.01       -1.91      7.01 o 
  -1   8   4       25.14       31.21      8.70 o 
   0   8   4        4.29        3.40      5.94 o 
   1   8   4       29.50       30.99      7.43 o 
  -5   9   4        3.22        1.27      4.25 o 
  -4   9   4       41.93       48.61      6.37 o 
  -3   9   4        0.02        6.37      7.01 o 
  -1   9   4       37.07       51.16      9.76 o 
  -1  -9   5      196.61      233.07     12.58 o 
   0  -9   5        5.22       10.58      6.45 o 
   1  -9   5        0.13       -6.58      8.28 o 
   2  -9   5       45.34       53.07      8.07 o 
   3  -9   5        4.71        8.76      5.63 o 
   4  -9   5        5.58        4.18      5.31 o 
   5  -9   5       10.72        9.10     13.16 o 
   6  -9   5       11.00        8.92      4.59 o 
  -2  -8   5        5.16       -0.81      5.40 o 
  -1  -8   5       75.55       80.08      7.51 o 
   0  -8   5       69.63       63.41      7.43 o 
   1  -8   5        0.05       -1.49      4.67 o 
   2  -8   5       24.38       42.67      7.43 o 
   3  -8   5       60.92       58.98      5.40 o 
   4  -8   5       11.11       13.31      3.97 o 
   5  -8   5       13.06       17.18      4.26 o 
   6  -8   5        1.70       -0.09      5.41 o 
   7  -8   5      112.72      119.27      8.95 o 
  -4  -7   5        2.40       -5.52      8.07 o 
  -3  -7   5        0.08        3.18      5.31 o 
  -2  -7   5        5.12        0.82      4.47 o 
  -1  -7   5      211.75      187.60     20.17 o 
   0  -7   5       19.89       16.32      3.57 o 
   1  -7   5       56.68       65.17      6.79 o 
   2  -7   5      171.60      178.14     14.22 o 
   3  -7   5       59.27       62.44      7.32 o 
   4  -7   5       83.58       97.24      6.20 o 
   5  -7   5       14.01       22.25      5.20 o 
   6  -7   5      226.16      217.49     25.05 o 
   7  -7   5       34.31       42.66      5.30 o 
   8  -7   5      132.55      167.49     16.77 o 
  -5  -6   5        7.08        7.31      5.23 o 
  -4  -6   5        6.54        7.23      4.19 o 
  -3  -6   5       70.97       68.36      8.39 o 
  -2  -6   5        4.24        5.01      3.16 o 
  -1  -6   5      156.39      153.20      8.48 o 
   0  -6   5        0.60        4.22      2.29 o 
   1  -6   5      367.49      365.44      9.51 o 
   2  -6   5        0.25       -0.38      2.32 o 
   3  -6   5       63.86       60.92      5.09 o 
   4  -6   5      517.22      537.05     16.99 o 
   5  -6   5      717.53      681.43     19.75 o 
   6  -6   5      203.56      206.55     11.89 o 
   7  -6   5       41.14       49.91      4.94 o 
   8  -6   5        7.51       25.69      9.76 o 
  -6  -5   5       16.06       10.67      6.69 o 
  -5  -5   5       28.55       25.84      9.13 o 
  -4  -5   5      103.11      100.56      6.68 o 
  -3  -5   5       36.11       19.95      6.16 o 
  -2  -5   5       22.41       24.27      2.75 o 
  -1  -5   5      110.75      112.63      4.44 o 
   0  -5   5       34.88       39.00      2.40 o 
   1  -5   5        1.22       -1.73      1.68 o 
   2  -5   5      272.15      249.64      7.85 o 
   3  -5   5        0.01       -1.90      1.96 o 
   4  -5   5      142.06      143.38      5.03 o 
   5  -5   5       47.46       53.15      4.35 o 
   6  -5   5       77.18       76.64      4.04 o 
   7  -5   5       10.46        8.70      8.28 o 
   8  -5   5       20.18        8.49      8.28 o 
   9  -5   5       90.23      119.94     14.65 o 
  -7  -4   5        5.24        5.09      7.01 o 
  -6  -4   5       40.18       48.78     11.46 o 
  -5  -4   5      200.13      207.56      9.34 o 
  -4  -4   5      487.69      450.40     19.85 o 
  -3  -4   5        1.20        1.76      2.29 o 
  -2  -4   5       40.65       31.66      3.00 o 
  -1  -4   5      170.07      171.46      5.31 o 
   0  -4   5       11.90        8.28      2.76 o 
   1  -4   5      305.50      324.98      7.96 o 
   2  -4   5       30.20       34.34      4.46 o 
   3  -4   5       60.32       59.41      2.92 o 
   4  -4   5      258.73      257.19     17.51 o 
   5  -4   5       90.16       91.04      3.59 o 
   6  -4   5       41.27       35.88      3.40 o 
   7  -4   5      177.16      173.22      8.07 o 
   8  -4   5       61.03       53.07      8.28 o 
   9  -4   5        1.67        2.12      6.58 o 
  -7  -3   5      273.48      242.64     17.19 o 
  -6  -3   5      125.37      137.13      7.85 o 
  -5  -3   5      214.79      213.25      7.04 o 
  -4  -3   5      126.41      125.23      5.16 o 
  -3  -3   5      310.67      322.36      8.95 o 
  -2  -3   5       21.22       21.32      4.35 o 
  -1  -3   5      110.84      110.39      3.77 o 
   0  -3   5       62.48       62.37      2.24 o 
   1  -3   5      369.08      367.07      8.24 o 
   2  -3   5       62.54       65.30      2.62 o 
   3  -3   5       21.03       23.85      2.02 o 
   4  -3   5        9.57       13.78      2.35 o 
   5  -3   5        0.16        0.80      1.55 o 
   6  -3   5       89.99       87.67      4.25 o 
   7  -3   5        9.32        8.28      2.12 o 
   8  -3   5        0.11       -5.09      4.67 o 
   9  -3   5       21.97       20.38      7.01 o 
  -8  -2   5      203.97      211.49     12.66 o 
  -7  -2   5       29.17       43.28      4.80 o 
  -6  -2   5       27.81       25.57      3.93 o 
  -5  -2   5        0.00        3.30      2.87 o 
  -4  -2   5      175.09      179.80      7.16 o 
  -3  -2   5      419.02      432.94     11.04 o 
  -2  -2   5      673.73      678.41     22.93 o 
  -1  -2   5      741.13      770.08     15.39 o 
   0  -2   5      336.90      313.39      6.62 o 
   1  -2   5        3.34        1.36      0.97 o 
   2  -2   5      137.46      169.35      4.98 o 
   3  -2   5      193.59      212.99      6.59 o 
   4  -2   5      162.36      188.22      7.20 o 
   5  -2   5        5.72        8.28      2.34 o 
   6  -2   5      197.37      191.90      7.01 o 
   7  -2   5      130.51      142.02     12.74 o 
   8  -2   5        6.27       10.61      6.37 o 
   9  -2   5       12.00        3.82      7.01 o 
  -8  -1   5        2.44        6.80      4.68 o 
  -7  -1   5       22.41       23.04      3.63 o 
  -6  -1   5       45.87       41.64      3.61 o 
  -5  -1   5       26.68       29.42      7.01 o 
  -4  -1   5       73.74       74.75      3.90 o 
  -3  -1   5       30.17       28.95      2.45 o 
  -2  -1   5      482.52      474.78     11.36 o 
  -1  -1   5       43.55       39.27      3.93 o 
   0  -1   5      407.98      404.84      7.55 o 
   1  -1   5      178.29      183.71      5.13 o 
   2  -1   5      280.26      297.87      7.20 o 
   3  -1   5       43.79       54.37      2.55 o 
   4  -1   5      176.41      172.11      6.14 o 
   5  -1   5      496.06      489.54     17.83 o 
   6  -1   5        5.80        2.76      1.91 o 
   7  -1   5       21.57       18.68      7.01 o 
   8  -1   5      322.58      341.14     25.26 o 
  -9   0   5        2.41        6.10      7.75 o 
  -8   0   5        8.53       13.17      9.45 o 
  -7   0   5       50.52       53.50      4.67 o 
  -6   0   5       86.70       79.39      6.79 o 
  -5   0   5       12.02        9.50      2.40 o 
  -4   0   5        1.23       -0.14      1.90 o 
  -3   0   5      164.35      163.53      5.65 o 
  -2   0   5       75.00       73.11      2.69 o 
  -1   0   5       20.24       26.06      1.61 o 
   0   0   5      335.60      352.17      8.93 o 
   1   0   5       15.52       17.77      1.27 o 
   2   0   5        0.76        1.40      1.22 o 
   3   0   5      271.45      254.03      7.40 o 
   4   0   5        2.49        3.93      1.57 o 
   5   0   5      280.80      297.38     18.15 o 
   6   0   5      476.85      468.08     11.25 o 
   7   0   5      265.15      229.69      9.55 o 
   8   0   5        9.33        9.55      8.07 o 
  -9   1   5       40.00       41.32     11.57 o 
  -8   1   5       84.47       81.70      6.45 o 
  -7   1   5       46.84       54.07      3.60 o 
  -6   1   5       49.66       52.50      4.35 o 
  -5   1   5      100.90       94.71      4.26 o 
  -4   1   5      167.11      160.56     17.09 o 
  -3   1   5       73.96       88.24      5.52 o 
  -2   1   5     1779.48     1868.53     45.93 o 
  -1   1   5      420.75      409.14     10.30 o 
   0   1   5       55.74       62.11      2.34 o 
   1   1   5        0.04        0.98      0.71 o 
   2   1   5       25.18       31.41      1.92 o 
   3   1   5      180.99      172.34      5.38 o 
   4   1   5       46.50       50.10      2.55 o 
   5   1   5      442.45      454.92     10.83 o 
   6   1   5        2.37        3.82      2.12 o 
   7   1   5       34.45       29.93      8.92 o 
   8   1   5        0.14        9.13      9.55 o 
  -9   2   5       30.86       19.54      6.90 o 
  -8   2   5        7.35       -3.82      4.25 o 
  -7   2   5       86.63       84.68      5.47 o 
  -6   2   5       97.34       91.06      7.01 o 
  -5   2   5       21.46       16.52      2.40 o 
  -4   2   5      103.61      113.14      6.11 o 
  -3   2   5      187.59      216.71      7.83 o 
  -2   2   5       72.38       80.60      2.14 o 
  -1   2   5        1.38       -2.02      1.35 o 
   0   2   5      165.48      175.40     11.46 o 
   1   2   5       91.73       96.96      4.35 o 
   2   2   5      117.20      122.27      5.52 o 
   3   2   5        5.22        5.31      1.49 o 
   4   2   5      163.09      160.70      7.64 o 
   5   2   5        2.93        4.67      4.03 o 
   6   2   5       23.95       22.93      3.61 o 
   7   2   5       35.43       56.04      9.98 o 
  -9   3   5       38.31       40.47      6.30 o 
  -8   3   5        6.39        3.93      3.25 o 
  -7   3   5       91.53      102.05     11.89 o 
  -6   3   5        6.57       11.25      4.46 o 
  -5   3   5       48.14       47.82      5.41 o 
  -4   3   5        0.01       -0.22      1.25 o 
  -3   3   5      681.84      722.16     18.97 o 
  -2   3   5      144.99      150.25      8.70 o 
  -1   3   5       47.87       57.67      3.62 o 
   0   3   5       65.36       71.04      2.64 o 
   1   3   5        0.46        1.36      1.22 o 
   2   3   5        0.82        1.13      0.95 o 
   3   3   5      244.43      232.45     11.25 o 
   4   3   5        6.38        5.94      2.76 o 
   5   3   5       70.53       68.14      5.94 o 
   6   3   5       36.51       39.70      5.09 o 
  -9   4   5        0.61        4.74      6.90 o 
  -8   4   5       33.67       36.63      6.47 o 
  -7   4   5      354.66      328.11     13.55 o 
  -6   4   5     1062.70      980.89     35.38 o 
  -5   4   5      579.77      572.74     29.29 o 
  -4   4   5       39.76       44.94      3.29 o 
  -3   4   5        0.82        1.63      2.90 o 
  -2   4   5      271.02      268.43     11.41 o 
  -1   4   5       97.18       97.07      5.78 o 
   0   4   5       98.49      105.35      3.82 o 
   1   4   5        2.73        1.49      1.33 o 
   2   4   5       74.85       80.64      3.20 o 
   3   4   5       41.03       32.69      3.40 o 
   4   4   5       34.81       32.90      4.46 o 
   5   4   5        1.64        7.85      4.03 o 
   6   4   5       17.05       21.65      9.34 o 
  -9   5   5       25.82        8.49      7.43 o 
  -8   5   5        3.86        8.70      3.77 o 
  -7   5   5        0.24        1.16      2.19 o 
  -6   5   5      240.06      230.69     14.54 o 
  -5   5   5      117.84      113.19      5.45 o 
  -4   5   5      281.82      270.97     13.06 o 
  -3   5   5       69.63       76.60     18.26 o 
  -2   5   5       75.30       78.54      5.47 o 
  -1   5   5      235.40      250.55      5.29 o 
   0   5   5       60.22       60.23      2.16 o 
   1   5   5        3.66        5.31      2.34 o 
   2   5   5       20.59       20.04      2.87 o 
   3   5   5        4.19        9.13      3.18 o 
   4   5   5       61.50       49.25      6.37 o 
   5   5   5        1.50       -6.58      5.52 o 
  -8   6   5      225.85      220.33      9.73 o 
  -7   6   5        8.92       10.00      3.21 o 
  -6   6   5        8.17       16.62      4.46 o 
  -5   6   5     1101.02     1034.26     34.60 o 
  -4   6   5       56.29       49.04      5.52 o 
  -3   6   5      100.33       96.34      5.37 o 
  -2   6   5        0.52       -1.05      2.76 o 
  -1   6   5      178.11      164.04      7.32 o 
   0   6   5        1.54        0.88      1.36 o 
   1   6   5       57.67       57.01      3.18 o 
   2   6   5        2.74        4.25      4.03 o 
   3   6   5       30.60       32.48      5.73 o 
   4   6   5       16.07       16.77      5.94 o 
  -7   7   5       27.35       41.82      6.58 o 
  -6   7   5       43.21       35.24      5.31 o 
  -5   7   5       10.35        8.49      5.52 o 
  -4   7   5        0.07        2.76      4.67 o 
  -3   7   5        8.25        6.79      3.82 o 
  -2   7   5       47.52       43.65      4.35 o 
  -1   7   5       41.78       45.29      7.96 o 
   0   7   5        8.75        2.12      2.97 o 
   1   7   5      264.98      257.29     12.95 o 
   2   7   5       23.15       29.08      5.52 o 
  -6   8   5       48.67       74.09      8.28 o 
  -5   8   5       20.75       18.68      5.09 o 
  -4   8   5        4.56        3.40      4.25 o 
  -3   8   5        4.76        5.94      4.46 o 
  -2   8   5       26.92       34.81      8.70 o 
   0   8   5      120.17      136.29     15.28 o 
   0  -9   6        3.55        2.12      8.49 o 
   1  -9   6       56.58       61.14     11.89 o 
   2  -9   6        3.23        7.64      8.49 o 
   3  -9   6        0.00        4.33      5.53 o 
   4  -9   6        6.77       11.13      6.69 o 
   5  -9   6       71.79       88.35      8.47 o 
  -2  -8   6       14.32       11.44      6.08 o 
  -1  -8   6       49.78       61.57      6.78 o 
   0  -8   6        2.97        2.76      7.22 o 
   1  -8   6      144.32      125.46     11.25 o 
   2  -8   6       13.60       12.31      6.79 o 
   3  -8   6       69.60       66.22      6.26 o 
   4  -8   6       75.82       85.50     12.21 o 
   5  -8   6      437.02      409.06     26.64 o 
   6  -8   6       19.31       27.17      7.85 o 
   7  -8   6       18.22       24.88      9.98 o 
  -3  -7   6        0.09       -8.64      4.32 o 
  -2  -7   6       50.15       62.15     11.25 o 
  -1  -7   6       36.52       37.25      8.17 o 
   0  -7   6      262.27      223.02     11.10 o 
   1  -7   6      378.09      306.11     16.56 o 
   2  -7   6        6.50       27.20      7.75 o 
   3  -7   6       31.12       39.18      5.03 o 
   4  -7   6       25.25       30.43      8.39 o 
   5  -7   6        4.69        5.13      3.21 o 
   6  -7   6       91.14       90.29      6.83 o 
   7  -7   6      381.76      365.83     17.94 o 
  -5  -6   6        0.48       -1.02     13.27 o 
  -4  -6   6      110.94      118.21      8.36 o 
  -3  -6   6        5.11        4.88      4.88 o 
  -2  -6   6       75.10       70.90      7.85 o 
  -1  -6   6       17.48       24.22      5.73 o 
   0  -6   6        6.15       -3.82      3.40 o 
   1  -6   6       68.13       72.27      4.40 o 
   2  -6   6       24.84       25.51      4.38 o 
   3  -6   6       70.29       61.65      4.23 o 
   4  -6   6      233.38      227.40      7.69 o 
   5  -6   6      164.22      167.22      6.94 o 
   6  -6   6       30.51       37.08      4.38 o 
   7  -6   6       63.93       66.23      7.43 o 
   8  -6   6        3.40        0.85      9.13 o 
  -6  -5   6       70.34       56.37      7.24 o 
  -5  -5   6       19.92       13.37      5.31 o 
  -4  -5   6      162.02      176.19     12.31 o 
  -3  -5   6      135.81      130.99      9.66 o 
  -2  -5   6       15.47       14.52      3.51 o 
  -1  -5   6        8.74       14.84      7.22 o 
   0  -5   6        3.55        6.12      2.17 o 
   1  -5   6       68.61       60.77      3.11 o 
   2  -5   6      210.34      205.21     12.74 o 
   3  -5   6      292.94      296.54      8.40 o 
   4  -5   6      121.15      123.76     10.40 o 
   5  -5   6      384.85      381.91     10.35 o 
   6  -5   6       54.51       54.74      3.92 o 
   7  -5   6        4.96       10.19      6.58 o 
   8  -5   6      190.10      197.42     16.35 o 
  -6  -4   6        2.53       -4.33      6.26 o 
  -5  -4   6       22.84       24.95      5.03 o 
  -4  -4   6      121.16      128.92     13.80 o 
  -3  -4   6      303.53      282.21     11.00 o 
  -2  -4   6        0.77        0.08      2.65 o 
  -1  -4   6       72.52       76.64      6.16 o 
   0  -4   6      281.49      278.56      7.80 o 
   1  -4   6       71.79       78.79      3.32 o 
   2  -4   6       27.24       28.58      2.17 o 
   3  -4   6      176.39      162.14      5.31 o 
   4  -4   6      323.39      317.71      8.63 o 
   5  -4   6       23.64       18.89      3.40 o 
   6  -4   6      179.09      187.23      8.49 o 
   7  -4   6        9.65        4.03      6.79 o 
   8  -4   6        0.03       -4.88      5.09 o 
  -7  -3   6       67.79       73.24      9.98 o 
  -6  -3   6      122.70      133.53     12.95 o 
  -5  -3   6       49.05       65.81      5.73 o 
  -4  -3   6        8.49       10.20      3.61 o 
  -3  -3   6       66.77       76.71      3.82 o 
  -2  -3   6      146.95      142.94      6.37 o 
  -1  -3   6      115.69      105.32      4.47 o 
   0  -3   6      244.21      223.73      5.00 o 
   1  -3   6       79.54       84.92      2.86 o 
   2  -3   6      150.11      153.61      3.92 o 
   3  -3   6       23.34       26.21      2.55 o 
   4  -3   6      113.95      110.08      4.92 o 
   5  -3   6       94.60       99.56      5.73 o 
   6  -3   6       93.55       85.76      5.09 o 
   7  -3   6       35.66       36.51      5.52 o 
   8  -3   6       10.65       15.71      7.01 o 
  -7  -2   6      162.47      177.04     13.59 o 
  -6  -2   6       96.73      101.90      6.58 o 
  -5  -2   6       19.99       22.77      3.28 o 
  -4  -2   6        3.10        1.27     11.78 o 
  -3  -2   6      689.72      684.46     17.95 o 
  -2  -2   6      429.94      471.62     12.63 o 
  -1  -2   6      279.07      271.07      7.73 o 
   0  -2   6      578.34      538.54     13.54 o 
   1  -2   6      401.36      395.15      8.51 o 
   2  -2   6        0.81        6.09      2.76 o 
   3  -2   6       19.46       23.16      1.91 o 
   4  -2   6       57.91       55.55      8.92 o 
   5  -2   6       44.52       45.11      6.26 o 
   6  -2   6      221.22      227.78      8.92 o 
   7  -2   6        4.63       19.53      7.85 o 
   8  -2   6       20.99       21.65      9.98 o 
  -8  -1   6       64.63       71.86      7.64 o 
  -7  -1   6       58.50       68.78      8.07 o 
  -6  -1   6       24.61       25.69      3.82 o 
  -5  -1   6      249.81      237.74      8.20 o 
  -4  -1   6       32.53       28.82      3.98 o 
  -3  -1   6       81.44       96.26      8.39 o 
  -2  -1   6      324.09      343.59      8.97 o 
  -1  -1   6      601.11      592.27     14.78 o 
   0  -1   6      393.38      400.31      7.89 o 
   1  -1   6      203.08      210.43      5.30 o 
   2  -1   6      249.05      272.44      7.22 o 
   3  -1   6      456.79      470.17     11.42 o 
   4  -1   6       38.55       38.98      2.31 o 
   5  -1   6        0.21        3.40      1.91 o 
   6  -1   6      440.57      458.95     14.86 o 
   7  -1   6       45.53       48.61      5.31 o 
   8  -1   6        0.82       -8.07      8.28 o 
  -8   0   6       16.39       22.29      4.95 o 
  -7   0   6      200.23      197.16      8.81 o 
  -6   0   6      236.10      219.79     16.45 o 
  -5   0   6        1.56        3.54      2.23 o 
  -4   0   6      300.50      300.61     10.83 o 
  -3   0   6        7.43       18.62      3.40 o 
  -2   0   6      385.85      407.32     10.30 o 
  -1   0   6      113.83      125.48      4.47 o 
   0   0   6      627.04      675.56     14.91 o 
   1   0   6      153.96      164.84      4.35 o 
   2   0   6       19.91       20.36      2.76 o 
   3   0   6        9.95       10.31      2.12 o 
   4   0   6      113.40      103.28      4.43 o 
   5   0   6      165.04      166.64      5.76 o 
   6   0   6       40.66       40.76      3.40 o 
   7   0   6        8.81        3.82      6.58 o 
   8   0   6       18.01       13.80     10.40 o 
  -8   1   6       20.62       34.27      5.03 o 
  -7   1   6       97.25       96.80      6.45 o 
  -6   1   6      215.67      187.02      9.55 o 
  -5   1   6      165.94      168.89      7.29 o 
  -4   1   6      121.68      120.24      7.43 o 
  -3   1   6       24.15       19.53      1.99 o 
  -2   1   6       12.21       13.48      1.64 o 
  -1   1   6      307.27      335.69     10.27 o 
   0   1   6      223.05      235.08      5.74 o 
   1   1   6      221.55      231.56      5.85 o 
   2   1   6        0.01        2.00      1.49 o 
   3   1   6      113.04      115.05      4.42 o 
   4   1   6      729.28      711.36     37.04 o 
   5   1   6      451.90      468.72     15.28 o 
   6   1   6       97.91       96.16      6.37 o 
   7   1   6      308.81      287.43     25.26 o 
  -9   2   6       14.83       18.08      8.92 o 
  -8   2   6       88.80       90.04      6.32 o 
  -7   2   6      360.73      327.04     11.62 o 
  -6   2   6       15.44       13.25      2.44 o 
  -5   2   6        5.26        3.44      2.12 o 
  -4   2   6       14.92       11.50      1.95 o 
  -3   2   6       10.57       12.55      1.18 o 
  -2   2   6      199.83      226.42      5.13 o 
  -1   2   6       85.92       87.60      5.84 o 
   0   2   6       22.91       20.07      1.17 o 
   1   2   6      789.14      808.14     22.53 o 
   2   2   6      110.01      116.97      5.52 o 
   3   2   6      120.47      126.94      7.01 o 
   4   2   6       40.68       39.70      2.12 o 
   5   2   6       16.03       22.50      4.03 o 
   6   2   6       22.71       17.41      4.25 o 
   7   2   6       52.38       51.37     12.52 o 
  -9   3   6        9.86        5.81      4.61 o 
  -8   3   6        0.76        5.31      5.09 o 
  -7   3   6       42.08       39.11      5.84 o 
  -6   3   6       18.21       18.94      3.02 o 
  -5   3   6       15.74       15.62      2.07 o 
  -4   3   6        1.06        5.40      3.07 o 
  -3   3   6       46.77       46.58      5.20 o 
  -2   3   6       10.84       13.85      2.99 o 
  -1   3   6        1.24       -0.76      2.24 o 
   0   3   6       79.93       78.39      2.78 o 
   1   3   6        2.30        2.90      4.35 o 
   2   3   6      455.71      458.65     21.02 o 
   3   3   6        5.94        3.40      1.70 o 
   4   3   6       45.63       41.61      4.25 o 
   5   3   6        2.35        1.70      4.03 o 
   6   3   6      109.90      117.60     12.74 o 
  -8   4   6      100.03       96.80      8.88 o 
  -7   4   6        5.45        6.16      3.82 o 
  -6   4   6        2.83        9.20      2.85 o 
  -5   4   6       70.95       67.08      7.43 o 
  -4   4   6        4.82        0.53      0.83 o 
  -3   4   6        0.49       -0.64      2.24 o 
  -2   4   6      101.44      119.34      6.88 o 
  -1   4   6      215.71      213.73      9.18 o 
   0   4   6       69.65       75.17      2.38 o 
   1   4   6        1.46        2.61      1.50 o 
   2   4   6       17.85       17.06      1.88 o 
   3   4   6        2.75        1.70      2.34 o 
   4   4   6      155.37      162.40      8.70 o 
   5   4   6       12.03        4.67      3.82 o 
  -8   5   6       27.94       24.44      4.90 o 
  -7   5   6       68.14       72.07     12.52 o 
  -6   5   6       71.58       73.15      5.84 o 
  -5   5   6      193.29      187.03      6.77 o 
  -4   5   6       26.26       29.51      7.43 o 
  -3   5   6      210.36      208.73     12.42 o 
  -2   5   6      195.24      205.07      8.82 o 
  -1   5   6      166.63      172.62      8.72 o 
   0   5   6        0.04        0.42      1.06 o 
   1   5   6       93.74       89.75      4.88 o 
   2   5   6       36.58       30.14      2.97 o 
   3   5   6      100.23      105.08      7.64 o 
   4   5   6       14.76       12.10      4.25 o 
  -8   6   6       96.25       85.13      7.43 o 
  -7   6   6       91.81      102.32      8.28 o 
  -6   6   6       67.20       68.78      6.79 o 
  -5   6   6        9.05       11.46      4.67 o 
  -4   6   6       54.37       53.28      5.52 o 
  -3   6   6      175.95      159.21      9.34 o 
  -2   6   6      263.19      253.74      9.99 o 
  -1   6   6        5.93        4.04      2.98 o 
   0   6   6        0.54        2.23      3.08 o 
   1   6   6        7.24        0.21      2.55 o 
   2   6   6        7.46        6.16      3.18 o 
   3   6   6        9.76        2.97      4.46 o 
  -7   7   6        0.31        2.97      5.31 o 
  -6   7   6       36.51       34.60      6.37 o 
  -5   7   6        4.78       -2.76      4.88 o 
  -4   7   6      170.25      182.35     10.83 o 
  -3   7   6       29.27       26.75      5.73 o 
  -2   7   6      111.28      105.50      7.22 o 
  -1   7   6        0.48       -6.37      3.40 o 
   0   7   6        2.66        2.12      7.01 o 
   1   7   6       18.42       33.75      8.49 o 
  -5   8   6        2.71       -2.34      4.67 o 
  -4   8   6        0.72        5.09      5.31 o 
  -3   8   6       47.63       62.20      7.43 o 
  -2   8   6       46.02       60.29      7.22 o 
  -1   8   6       76.33       95.31      9.55 o 
   1  -9   7        0.30       -2.70      6.56 o 
   2  -9   7       13.96        9.75      7.32 o 
   3  -9   7        2.81       17.18      5.75 o 
   4  -9   7        1.85        4.65      4.50 o 
  -1  -8   7        2.72        2.12      5.30 o 
   0  -8   7       69.09       77.88      8.33 o 
   1  -8   7       55.05       48.71      5.93 o 
   2  -8   7       15.07       10.40      5.09 o 
   3  -8   7      116.55      117.08      8.61 o 
   4  -8   7       79.90       92.78      7.60 o 
   5  -8   7        8.69        7.86      7.54 o 
   6  -8   7       70.81       73.84      7.13 o 
  -3  -7   7        0.09        1.06      6.16 o 
  -2  -7   7       11.04       28.87      8.92 o 
  -1  -7   7        9.33        7.91     12.52 o 
   0  -7   7       62.24       65.22      8.07 o 
   1  -7   7        0.09        3.35      3.53 o 
   2  -7   7        7.47        2.92      3.81 o 
   3  -7   7        2.40        1.66      4.42 o 
   4  -7   7        3.63        3.66      4.78 o 
   5  -7   7      191.22      222.45     10.46 o 
   6  -7   7        1.22       -0.28      4.75 o 
   7  -7   7        0.55        7.73      6.47 o 
  -4  -6   7        2.37       -2.22      5.62 o 
  -3  -6   7       50.40       56.27      6.82 o 
  -2  -6   7      134.92      115.64      8.49 o 
  -1  -6   7        2.28        4.00      3.57 o 
   0  -6   7       35.76       33.54      5.94 o 
   1  -6   7       22.70       18.92      3.35 o 
   2  -6   7       65.24       55.27      4.23 o 
   3  -6   7      691.38      705.99     23.18 o 
   4  -6   7      142.68      140.06      7.80 o 
   5  -6   7      145.16      142.96      7.55 o 
   6  -6   7        5.72        9.34      3.75 o 
   7  -6   7        0.70        7.85      7.01 o 
  -5  -5   7       56.13       53.66      6.94 o 
  -4  -5   7        1.34        5.32      3.96 o 
  -3  -5   7      317.02      330.51     17.94 o 
  -2  -5   7      158.91      131.76      7.24 o 
  -1  -5   7       75.46       67.86      5.53 o 
   0  -5   7      105.35      103.05      5.14 o 
   1  -5   7        0.32        2.36      2.24 o 
   2  -5   7      251.11      240.62      6.75 o 
   3  -5   7       43.77       40.04      5.94 o 
   4  -5   7      431.73      411.62     11.62 o 
   5  -5   7      218.28      206.82      7.53 o 
   6  -5   7       94.88       92.13      7.22 o 
   7  -5   7        0.61       -4.67      8.07 o 
   8  -5   7        8.21       10.61      7.64 o 
  -6  -4   7       14.36       19.95      7.64 o 
  -5  -4   7       94.02       91.79     19.64 o 
  -4  -4   7        1.71       -4.46      3.15 o 
  -3  -4   7      164.74      160.30      7.73 o 
  -2  -4   7       13.58       14.28      3.02 o 
  -1  -4   7       60.74       55.64      3.74 o 
   0  -4   7      219.60      194.22      9.13 o 
   1  -4   7       48.73       47.96      2.99 o 
   2  -4   7        0.25        0.50      3.40 o 
   3  -4   7       68.30       67.95      3.89 o 
   4  -4   7       19.68       18.41      3.05 o 
   5  -4   7       74.72       68.57      5.94 o 
   6  -4   7      189.51      175.13     10.40 o 
   7  -4   7       44.93       63.90     10.19 o 
   8  -4   7        3.61       12.31      9.34 o 
  -7  -3   7       84.67      113.78     13.59 o 
  -6  -3   7       15.29       21.44      6.37 o 
  -5  -3   7      154.81      159.00     11.89 o 
  -4  -3   7        1.00       -1.06      4.25 o 
  -3  -3   7       49.89       44.12      4.04 o 
  -2  -3   7       25.70       20.06      2.50 o 
  -1  -3   7      289.35      290.84      8.10 o 
   0  -3   7        3.35        1.15      1.48 o 
   1  -3   7      287.88      280.84      8.04 o 
   2  -3   7       57.03       57.08      3.38 o 
   3  -3   7       10.80       12.10      2.19 o 
   4  -3   7        0.65       -1.77      2.50 o 
   5  -3   7      184.52      157.09      9.34 o 
   6  -3   7      147.73      136.50      7.64 o 
   7  -3   7       42.52       30.78      8.92 o 
   8  -3   7        3.36       -1.27      8.49 o 
  -7  -2   7        0.70        3.40      8.70 o 
  -6  -2   7        0.14       -4.88      6.16 o 
  -4  -2   7        1.75        6.37      6.16 o 
  -3  -2   7       48.44       50.14      3.47 o 
  -2  -2   7      387.15      399.66     11.69 o 
  -1  -2   7      671.85      657.51     16.12 o 
   0  -2   7        0.11        1.41      2.65 o 
   1  -2   7       12.50       11.64      3.61 o 
   2  -2   7       62.60       66.98      3.61 o 
   3  -2   7       36.05       39.40      2.64 o 
   4  -2   7        0.06        0.96      6.05 o 
   5  -2   7        2.14        2.12      2.55 o 
   6  -2   7      120.89      119.09      5.52 o 
   7  -2   7       17.98        4.46      6.37 o 
   8  -2   7       34.21       44.15     11.04 o 
  -8  -1   7       20.30       30.28      6.07 o 
  -7  -1   7       15.47       17.23      4.35 o 
  -6  -1   7       22.77       19.11      5.52 o 
  -5  -1   7      235.67      242.00     11.04 o 
  -4  -1   7       66.15       62.65      3.90 o 
  -3  -1   7        1.57        1.49      2.76 o 
  -2  -1   7      258.78      254.35      7.29 o 
  -1  -1   7       87.27       84.47      4.23 o 
   0  -1   7       45.87       38.81      3.40 o 
   1  -1   7       18.28       20.90      1.73 o 
   2  -1   7      195.14      191.40      5.73 o 
   3  -1   7       57.55       46.79      6.05 o 
   4  -1   7        3.36       -3.26      2.65 o 
   5  -1   7       38.35       42.89      3.71 o 
   6  -1   7        7.95        8.92      2.34 o 
   7  -1   7       52.63       54.13      8.92 o 
  -8   0   7       33.69       38.44      6.71 o 
  -7   0   7      205.32      217.31     10.88 o 
  -6   0   7      103.14      103.38      6.37 o 
  -5   0   7      330.28      308.87     12.52 o 
  -4   0   7        7.25        2.30      6.90 o 
  -3   0   7       20.01       17.28      4.46 o 
  -2   0   7       14.58       13.78      1.87 o 
  -1   0   7      295.74      301.02     10.72 o 
   0   0   7       11.93       12.19      1.91 o 
   1   0   7        1.50        3.73      1.70 o 
   2   0   7       14.31       16.80      4.67 o 
   3   0   7        9.93       13.66      2.26 o 
   4   0   7       13.72       11.99      6.58 o 
   5   0   7       99.21      109.55      5.54 o 
   6   0   7       41.96       35.66      7.85 o 
   7   0   7       72.90       87.88     11.89 o 
  -8   1   7      163.61      177.72     11.18 o 
  -7   1   7        4.54        4.60      3.66 o 
  -6   1   7       66.19       63.81      4.08 o 
  -5   1   7       50.68       48.95      4.14 o 
  -4   1   7        0.36       -1.70      3.18 o 
  -3   1   7      299.24      287.13     10.01 o 
  -2   1   7       37.24       40.33      5.41 o 
  -1   1   7       12.40       19.73      4.78 o 
   0   1   7       25.24       30.44      2.97 o 
   1   1   7      395.51      415.92     11.87 o 
   2   1   7        7.25        7.20      1.68 o 
   3   1   7      199.52      198.37      6.98 o 
   4   1   7       31.86       29.60      4.35 o 
   5   1   7      115.67      114.00     10.61 o 
   6   1   7       10.62        9.13      3.82 o 
   7   1   7      138.24      135.22     16.56 o 
  -8   2   7        3.43       -1.50      3.68 o 
  -7   2   7       16.22       11.16      3.57 o 
  -6   2   7       24.41       32.04      8.07 o 
  -5   2   7       41.81       41.14      3.28 o 
  -4   2   7      208.75      214.38      7.22 o 
  -3   2   7      123.08      123.38      7.11 o 
  -2   2   7       90.40       95.16      3.17 o 
  -1   2   7      461.06      465.63     11.25 o 
   0   2   7       27.30       35.28      1.72 o 
   1   2   7      127.44      125.75      4.18 o 
   2   2   7      248.37      229.69      9.34 o 
   3   2   7      140.07      142.65      9.76 o 
   4   2   7       18.50       18.68      2.97 o 
   5   2   7       66.00       55.83      5.73 o 
   6   2   7        0.58       -4.03      3.18 o 
  -8   3   7       15.15       13.17     12.74 o 
  -7   3   7        7.05       -2.97      5.31 o 
  -6   3   7       26.22       23.88      5.41 o 
  -5   3   7        3.07        1.35      2.76 o 
  -4   3   7        3.35        4.87      3.08 o 
  -3   3   7       28.12       21.55      5.09 o 
  -2   3   7        2.77        5.00      5.63 o 
  -1   3   7      408.94      391.36     16.68 o 
   0   3   7       11.89       15.39      1.59 o 
   1   3   7      358.67      367.53     10.03 o 
   2   3   7      365.81      381.09     10.72 o 
   3   3   7       71.73       72.60      4.67 o 
   4   3   7        5.72        2.34      3.18 o 
   5   3   7        3.69        5.73      4.46 o 
  -8   4   7       10.88        6.79      9.55 o 
  -7   4   7      205.14      201.86     15.60 o 
  -6   4   7       28.02       35.03      3.80 o 
  -5   4   7      143.83      141.67      8.28 o 
  -4   4   7      131.56      130.13      9.76 o 
  -3   4   7        3.26        2.12      3.61 o 
  -2   4   7      388.76      385.72     13.90 o 
  -1   4   7       68.21       79.55      5.25 o 
   0   4   7        8.36        2.00      4.56 o 
   1   4   7       10.35       14.06      2.55 o 
   2   4   7       14.42       17.94      7.75 o 
   3   4   7       62.22       53.07      6.58 o 
   4   4   7        0.50       -2.76      3.61 o 
  -8   5   7      140.44      149.87     18.04 o 
  -7   5   7       36.70       28.45      9.76 o 
  -6   5   7       26.98       24.41      7.64 o 
  -5   5   7      130.06      134.59     12.10 o 
  -4   5   7       39.89       39.06      6.79 o 
  -3   5   7       57.47       58.17      8.28 o 
  -2   5   7       90.67       89.08      6.23 o 
  -1   5   7      319.36      325.45     13.45 o 
   0   5   7       68.45       77.66      5.70 o 
   1   5   7       10.97       10.83      2.34 o 
   2   5   7        2.71       -2.12      2.55 o 
   3   5   7       19.16       26.75      5.09 o 
  -7   6   7        8.48        3.61      4.46 o 
  -6   6   7      117.84      124.19     12.95 o 
  -5   6   7        0.87        2.76      4.88 o 
  -4   6   7       22.41       14.65      5.94 o 
  -3   6   7        5.31        5.09      6.79 o 
  -2   6   7       55.62       47.98      5.94 o 
  -1   6   7       70.71       61.81      5.17 o 
   0   6   7       39.77       50.31      8.49 o 
   1   6   7        4.05       -4.46      7.22 o 
   2   6   7        2.81       14.65      8.49 o 
  -6   7   7      129.65      130.55     10.61 o 
  -5   7   7       99.39       96.59      8.49 o 
  -4   7   7       54.52       63.05      8.28 o 
  -3   7   7        7.39        9.55      4.67 o 
  -2   7   7       12.50        5.94      4.88 o 
  -1   7   7       14.49       14.22      4.67 o 
   0   7   7        9.20        1.06      9.76 o 
  -1  -8   8        3.48        2.64     10.08 o 
   0  -8   8        0.86        2.10      5.38 o 
   1  -8   8       19.26       18.80      9.13 o 
   2  -8   8       33.44       43.54      7.65 o 
   3  -8   8        5.19        6.18      6.37 o 
   4  -8   8        0.89       -8.05      4.14 o 
   5  -8   8        6.61        2.11      6.69 o 
  -2  -7   8        1.94       -4.04      5.14 o 
  -1  -7   8       59.92       61.73      6.77 o 
   0  -7   8      125.40      114.63     11.36 o 
   1  -7   8        5.91       15.30      4.41 o 
   2  -7   8       33.62       21.43      4.88 o 
   3  -7   8        0.50        0.57      5.04 o 
   4  -7   8       33.38       53.16     10.40 o 
   5  -7   8       44.92       47.23     12.31 o 
   6  -7   8        0.31        3.24      6.20 o 
  -4  -6   8        3.21        2.22      6.23 o 
  -3  -6   8        1.30       -3.89      5.63 o 
  -2  -6   8        1.12       -1.85      9.13 o 
  -1  -6   8       35.56       38.16     10.19 o 
   0  -6   8        0.04        4.42      3.52 o 
   1  -6   8       79.59       65.82      5.01 o 
   2  -6   8      100.00       87.85     10.08 o 
   3  -6   8        1.35        0.44      3.14 o 
   4  -6   8       62.74       78.79      6.93 o 
   5  -6   8       19.74       21.72      5.52 o 
   6  -6   8       10.86       14.86      9.55 o 
   7  -6   8        0.73        5.09      9.55 o 
  -5  -5   8        5.31        0.64      7.22 o 
  -4  -5   8       58.42       56.82      7.95 o 
  -3  -5   8      111.90      105.48      7.45 o 
  -2  -5   8       25.60       24.09      4.40 o 
  -1  -5   8       26.15       20.70      3.81 o 
   0  -5   8      107.49      114.24     12.74 o 
   1  -5   8      301.55      269.74      9.52 o 
   2  -5   8      268.21      237.80      8.17 o 
   3  -5   8        2.48        3.10      2.67 o 
   4  -5   8      159.52      165.37     13.16 o 
   5  -5   8        9.08        5.09      5.52 o 
   6  -5   8       24.86       30.36      7.85 o 
   7  -5   8        0.19       -9.98     10.19 o 
  -5  -4   8        9.18       20.17      9.98 o 
  -4  -4   8        0.08       -4.46      6.37 o 
  -3  -4   8      145.20      132.89      9.98 o 
  -2  -4   8       23.67       23.32      4.02 o 
  -1  -4   8       13.57       16.22      3.14 o 
   0  -4   8       94.88       97.17      5.63 o 
   1  -4   8      578.75      542.97     12.75 o 
   2  -4   8      237.38      228.83      7.20 o 
   3  -4   8       36.51       39.06      3.61 o 
   4  -4   8       17.36       16.13      3.40 o 
   5  -4   8        2.63        0.64      3.61 o 
   6  -4   8        3.76        3.40      6.16 o 
   7  -4   8       92.14      109.33     12.52 o 
  -6  -3   8        5.32       15.28      9.98 o 
  -5  -3   8       15.01       29.72      7.85 o 
  -4  -3   8      126.68      140.53     11.46 o 
  -3  -3   8       81.72       94.68      9.55 o 
  -2  -3   8      598.75      560.00     30.78 o 
  -1  -3   8        9.57        3.40      5.31 o 
   0  -3   8      644.21      629.74     15.61 o 
   1  -3   8       74.95       67.30      3.73 o 
   2  -3   8       54.94       50.32      3.38 o 
   3  -3   8        2.46        3.70      8.07 o 
   4  -3   8        5.36        7.64      3.40 o 
   5  -3   8        1.97       -1.27      2.97 o 
   6  -3   8       42.60       43.73      5.31 o 
   7  -3   8       25.13       20.17      5.31 o 
  -7  -2   8       38.45       48.82     10.61 o 
  -6  -2   8        1.31        1.06      5.31 o 
  -5  -2   8      132.29      123.34     10.83 o 
  -4  -2   8        9.15       13.11      3.51 o 
  -3  -2   8       56.01       60.03      6.58 o 
  -2  -2   8       44.91       39.41      4.19 o 
  -1  -2   8      119.84      115.27      5.20 o 
   0  -2   8       17.79       15.07      2.18 o 
   1  -2   8       38.93       48.37      7.22 o 
   2  -2   8       74.65       70.65      3.52 o 
   3  -2   8        9.68        6.54      2.57 o 
   4  -2   8      157.33      150.67      5.54 o 
   5  -2   8      168.58      168.13      6.79 o 
   6  -2   8      178.19      167.70      9.98 o 
   7  -2   8        6.60        8.70      5.31 o 
  -7  -1   8        1.26       -4.03      9.55 o 
  -6  -1   8       23.65       18.26      6.16 o 
  -5  -1   8      121.63      118.66      7.73 o 
  -4  -1   8        0.33        8.81      4.23 o 
  -3  -1   8      196.27      192.42      8.87 o 
  -2  -1   8       10.68       10.64      2.65 o 
  -1  -1   8       34.40       32.20      3.02 o 
   0  -1   8        0.73        0.19      1.48 o 
   1  -1   8        4.94        9.43      2.02 o 
   2  -1   8       27.45       31.67      4.03 o 
   3  -1   8        6.69       10.43      3.93 o 
   4  -1   8       56.37       53.50      4.03 o 
   5  -1   8       52.08       51.58      4.25 o 
   6  -1   8       25.83       15.07      4.67 o 
   7  -1   8      140.25      144.14     16.56 o 
  -7   0   8        8.49       11.16     10.08 o 
  -6   0   8       64.99       52.22      8.70 o 
  -5   0   8        0.69        1.61      2.77 o 
  -4   0   8        8.30       13.48      3.60 o 
  -3   0   8      135.14      140.15      6.88 o 
  -2   0   8       68.96       63.79      5.52 o 
  -1   0   8       13.60       15.21      2.44 o 
   0   0   8      141.53      139.69      5.31 o 
   1   0   8       64.82       70.69      5.31 o 
   2   0   8        1.98        4.69      1.92 o 
   3   0   8       86.87      101.14      4.59 o 
   4   0   8       11.56       11.19      2.45 o 
   5   0   8       12.16       12.74      3.18 o 
   6   0   8       12.38        8.92      7.43 o 
  -8   1   8       20.28       12.74      7.01 o 
  -7   1   8      166.90      182.34     12.42 o 
  -6   1   8      120.58      105.72      9.34 o 
  -5   1   8       61.47       45.72      5.41 o 
  -4   1   8      110.81      111.31      7.22 o 
  -3   1   8      122.18      120.85      6.97 o 
  -2   1   8       92.33       87.75     12.84 o 
  -1   1   8       13.21       15.88      2.07 o 
   0   1   8       10.91        9.83      2.12 o 
   1   1   8      319.00      329.93      8.92 o 
   2   1   8       32.60       36.30      2.94 o 
   3   1   8       49.01       50.82      3.25 o 
   4   1   8       12.06       11.20      5.94 o 
   5   1   8      150.14      146.47     11.04 o 
   6   1   8        3.90        6.79      4.25 o 
  -8   2   8        5.54       -3.43      4.28 o 
  -7   2   8        1.31        4.91      4.28 o 
  -6   2   8        1.14       -6.79      7.22 o 
  -5   2   8        6.81        6.83      5.31 o 
  -4   2   8       14.14       15.75      2.97 o 
  -3   2   8      426.20      430.56     10.50 o 
  -2   2   8      411.97      410.57     21.12 o 
  -1   2   8       39.13       36.86      1.83 o 
   0   2   8      104.31      103.74      3.29 o 
   1   2   8       40.30       37.07      2.35 o 
   2   2   8      119.14      118.88      5.73 o 
   3   2   8      193.55      184.47     10.61 o 
   4   2   8      289.40      267.48     12.52 o 
   5   2   8        4.34        9.13      3.82 o 
  -8   3   8       10.30       22.29      7.01 o 
  -7   3   8       26.69       35.25      8.07 o 
  -6   3   8        4.69        4.16      3.50 o 
  -5   3   8        8.93       13.44      5.52 o 
  -4   3   8       99.96      101.02      3.00 o 
  -3   3   8       23.57       15.07      5.94 o 
  -2   3   8       28.87       31.24      4.71 o 
  -1   3   8       49.24       49.01      4.03 o 
   0   3   8      323.22      317.11     11.63 o 
   1   3   8      203.50      214.99      7.85 o 
   2   3   8        0.47        3.82      3.82 o 
   3   3   8       63.80       63.47      4.46 o 
   4   3   8      101.22      102.96      7.85 o 
   5   3   8        5.99        3.18      4.25 o 
  -7   4   8       43.00       33.97      7.85 o 
  -6   4   8        0.25        0.85      7.43 o 
  -5   4   8      164.80      140.53     12.10 o 
  -4   4   8       48.66       43.73      7.22 o 
  -3   4   8        3.41        1.27      4.46 o 
  -2   4   8        6.26       14.44      5.52 o 
  -1   4   8     1139.90     1133.55     65.38 o 
   0   4   8      292.72      291.62     11.55 o 
   1   4   8       12.93       13.92      3.82 o 
   2   4   8        4.10       -3.18      3.82 o 
   3   4   8       69.06       71.75      7.85 o 
   4   4   8        3.92       10.61      8.28 o 
  -7   5   8        5.56       25.90     11.25 o 
  -6   5   8        5.77        4.25      7.85 o 
  -5   5   8        0.90        1.49      4.88 o 
  -4   5   8       20.74       18.04      6.58 o 
  -3   5   8      209.22      223.11     16.77 o 
  -2   5   8      109.46      114.42     10.83 o 
  -1   5   8       30.01       33.20      4.13 o 
   0   5   8       19.09       13.54      4.23 o 
   1   5   8        3.90        0.64      4.25 o 
   2   5   8       10.79        7.43      6.16 o 
   3   5   8       13.57       -2.55     10.61 o 
  -6   6   8       86.78       89.58     10.40 o 
  -5   6   8       27.20       19.74      7.85 o 
  -4   6   8       23.97       23.14      6.16 o 
  -3   6   8        4.13       19.11      8.07 o 
  -2   6   8       10.96        2.34      6.37 o 
  -1   6   8        0.37      -11.46      8.07 o 
   0   6   8       60.58       59.44      7.01 o 
   1   6   8        0.20      -17.19      9.76 o 
  -4   7   8        0.12        5.73      6.37 o 
  -3   7   8        4.87        5.31      4.88 o 
  -2   7   8       26.15       33.75     10.19 o 
  -1   7   8       31.97       21.23      8.07 o 
   1  -8   9        8.50       16.73      5.69 o 
   2  -8   9       44.96       59.39      8.78 o 
   3  -8   9       28.01       35.96     13.59 o 
  -1  -7   9       14.97       31.71      6.68 o 
   0  -7   9        0.54       -3.25      6.11 o 
   1  -7   9        4.13        9.55      5.25 o 
   2  -7   9      190.44      175.90      8.44 o 
   3  -7   9        2.17        6.07      8.60 o 
   4  -7   9       32.99       30.56      4.85 o 
   5  -7   9       18.49       18.63      5.20 o 
  -3  -6   9       28.25       38.27      8.33 o 
  -2  -6   9       37.37       46.18      6.47 o 
  -1  -6   9       42.99       50.01      6.37 o 
   0  -6   9       82.38       89.85      7.24 o 
   1  -6   9       33.80       34.97      5.46 o 
   2  -6   9        0.08       -3.54      3.87 o 
   3  -6   9        2.59       -5.55      3.14 o 
   4  -6   9        1.56       -5.40      3.52 o 
   5  -6   9       27.33       32.90      6.58 o 
  -4  -5   9       74.49       71.33     11.04 o 
  -3  -5   9        8.54        6.37      4.35 o 
  -2  -5   9        8.00        9.76      4.95 o 
  -1  -5   9       41.89       45.18      5.71 o 
   0  -5   9       11.57       13.72      9.87 o 
   1  -5   9        0.75       -1.89      2.92 o 
   2  -5   9       14.70        6.79      4.88 o 
   3  -5   9        0.13        0.64      3.61 o 
   4  -5   9      101.66      111.45      7.64 o 
   5  -5   9       11.10        8.70      4.88 o 
   6  -5   9       85.94       82.37      7.64 o 
  -5  -4   9      104.27       98.29     11.68 o 
  -4  -4   9       66.77       72.39      9.34 o 
  -3  -4   9       70.61       71.96      8.70 o 
  -2  -4   9      216.32      212.07     15.28 o 
  -1  -4   9      262.38      231.60     14.86 o 
   0  -4   9       52.02       57.95      8.07 o 
   1  -4   9      657.38      641.09     20.17 o 
   2  -4   9      649.23      600.55     21.02 o 
   3  -4   9       99.95       95.10      7.43 o 
   4  -4   9       74.08       83.00      7.01 o 
   5  -4   9       17.87       18.68      5.52 o 
   6  -4   9       54.98       53.92      6.37 o 
   7  -4   9        0.00       -4.46      5.94 o 
  -5  -3   9       84.97      105.08     12.10 o 
  -4  -3   9       66.97       73.87     10.40 o 
  -3  -3   9        2.66       14.22      5.73 o 
  -2  -3   9       12.09        6.13      9.13 o 
  -1  -3   9     1672.03     1611.82     53.87 o 
   0  -3   9       15.15       21.72      3.33 o 
   1  -3   9       46.88       55.48      4.37 o 
   2  -3   9       33.61       31.12      5.20 o 
   3  -3   9       88.62       86.40      5.52 o 
   4  -3   9        0.00        8.49      4.46 o 
   5  -3   9       41.18       40.33      4.67 o 
   6  -3   9      146.25      158.79      8.92 o 
   7  -3   9       13.67       11.04      6.37 o 
  -6  -2   9       15.00       33.54      7.85 o 
  -5  -2   9        0.00       -6.79      7.64 o 
  -4  -2   9        1.68        5.73      4.88 o 
  -3  -2   9      118.31      140.11     12.10 o 
  -2  -2   9     1104.08     1086.58     32.69 o 
  -1  -2   9       89.55      101.99      6.23 o 
   0  -2   9      123.75      120.43      6.53 o 
   1  -2   9        2.21        0.10      2.40 o 
   2  -2   9      373.44      342.69     22.40 o 
   3  -2   9       54.96       52.13      3.76 o 
   4  -2   9       33.11       28.87      4.67 o 
   5  -2   9       29.26       25.69      5.31 o 
   6  -2   9       40.48       61.77      7.22 o 
  -6  -1   9        1.70       13.37      9.55 o 
  -5  -1   9       33.06       21.02      8.70 o 
  -4  -1   9      177.60      170.43      9.49 o 
  -3  -1   9        1.66       11.89      5.73 o 
  -2  -1   9       53.54       56.73      4.79 o 
  -1  -1   9        0.31        1.27      3.82 o 
   0  -1   9      237.91      226.37      8.32 o 
   1  -1   9      185.19      179.24      6.31 o 
   2  -1   9        4.43        3.82      3.18 o 
   3  -1   9       17.30       11.25      2.97 o 
   4  -1   9        0.14       -2.99      2.97 o 
   5  -1   9       24.30       21.65      4.88 o 
   6  -1   9        1.32       14.01      8.49 o 
  -7   0   9        0.37        2.12      4.93 o 
  -6   0   9       81.20       92.77     12.31 o 
  -5   0   9        4.81        0.39      4.36 o 
  -4   0   9      223.60      193.09      9.51 o 
  -3   0   9       53.42       56.85      6.16 o 
  -2   0   9       66.84       69.42      4.87 o 
  -1   0   9        0.44       -0.45      2.26 o 
   0   0   9       87.55       85.31      4.56 o 
   1   0   9       91.09       99.07      4.64 o 
   2   0   9        6.05        4.66      2.31 o 
   3   0   9      124.56      114.09      9.87 o 
   4   0   9        1.08       -2.60      2.77 o 
   5   0   9      166.40      187.87     10.61 o 
   6   0   9       17.88       12.10      8.70 o 
  -7   1   9       87.87       92.82      8.40 o 
  -6   1   9       16.20       14.79      4.56 o 
  -5   1   9      147.47      141.57     11.57 o 
  -4   1   9       17.94       12.02      4.67 o 
  -3   1   9        9.82        7.74      3.01 o 
  -2   1   9      215.41      212.32      8.89 o 
  -1   1   9        7.55       11.39      2.64 o 
   0   1   9       32.20       30.88      6.69 o 
   1   1   9       54.44       52.57      2.97 o 
   2   1   9       53.19       58.51      3.57 o 
   3   1   9        3.43        5.78      2.97 o 
   4   1   9       66.01       67.47      7.01 o 
   5   1   9        0.17       -6.16      3.82 o 
  -7   2   9        0.82       -3.49      4.12 o 
  -6   2   9        0.00        1.57      3.44 o 
  -5   2   9        0.99       -4.95      2.47 o 
  -4   2   9       27.68       22.07      4.88 o 
  -3   2   9       21.43       25.03      2.33 o 
  -2   2   9        0.36       -1.06      1.04 o 
  -1   2   9        5.57        6.08      6.90 o 
   0   2   9        7.21        7.75      2.02 o 
   1   2   9        7.59        7.85      1.87 o 
   2   2   9       68.06       77.06      5.31 o 
   3   2   9      154.43      158.57      7.64 o 
   4   2   9       24.73       23.99      6.58 o 
   5   2   9        1.98       -1.91      6.58 o 
  -7   3   9       14.46       12.52      9.55 o 
  -6   3   9      123.77      118.24     13.80 o 
  -5   3   9       94.00      128.43     14.22 o 
  -4   3   9        0.63        6.37      5.52 o 
  -3   3   9        0.00       -0.85      3.82 o 
  -2   3   9        3.87        7.43      5.73 o 
  -1   3   9       52.26       75.15      8.92 o 
   0   3   9       58.84       66.45      5.98 o 
   1   3   9       94.74       89.32      6.26 o 
   2   3   9      230.79      222.47      9.13 o 
   3   3   9      111.65      111.02      9.98 o 
   4   3   9        0.00       -7.43      4.46 o 
  -6   4   9        2.96       10.40      6.58 o 
  -5   4   9      113.63      110.17     11.89 o 
  -4   4   9       29.09       31.63      8.70 o 
  -3   4   9      100.54       97.44      9.13 o 
  -2   4   9       25.45       19.74      7.22 o 
  -1   4   9        0.00        2.76      6.16 o 
   0   4   9      142.48      150.46      8.82 o 
   1   4   9      368.01      359.39     23.78 o 
   3   4   9        1.81        8.49      9.76 o 
  -6   5   9       65.01       43.09     11.46 o 
  -5   5   9       51.98       53.71     10.61 o 
  -4   5   9       44.90       52.86      8.28 o 
  -3   5   9       57.99       45.00      9.34 o 
  -2   5   9        0.83       -4.25      6.79 o 
  -1   5   9       16.68       19.11      6.37 o 
  -4   6   9       35.74       25.69     10.61 o 
  -3   6   9        2.89        5.09      5.94 o 
  -2   6   9      324.70      334.98     25.47 o 
   0  -7  10        2.31       11.59      5.71 o 
   1  -7  10        3.20        7.54      6.37 o 
   2  -7  10        0.34        0.93      9.02 o 
   3  -7  10        4.87        6.19      4.47 o 
  -2  -6  10       13.91       11.37      6.79 o 
  -1  -6  10        0.06        2.40      4.98 o 
   0  -6  10        2.30        7.19      5.36 o 
   1  -6  10       44.44       34.27      6.23 o 
   2  -6  10        2.60       -3.82      4.25 o 
   3  -6  10       23.81       30.57      6.79 o 
   4  -6  10      170.44      188.51     12.31 o 
   5  -6  10       20.03       31.21      7.01 o 
  -3  -5  10        0.12       -5.94      8.92 o 
  -2  -5  10        3.82       15.71      8.92 o 
  -1  -5  10      171.25      180.65     14.01 o 
   0  -5  10        0.48        0.42      6.16 o 
   1  -5  10        0.15       -4.67      4.88 o 
   2  -5  10        0.09       -1.91      4.03 o 
   3  -5  10        3.34       15.28      5.52 o 
   4  -5  10        1.52        4.46      5.94 o 
   5  -5  10        3.39        0.21      6.79 o 
  -4  -4  10        0.34        2.34      8.92 o 
  -3  -4  10       49.89       64.11     10.61 o 
  -2  -4  10      149.14      128.01     12.95 o 
  -1  -4  10       18.84       21.44      7.01 o 
   0  -4  10        1.56        1.06      8.49 o 
   1  -4  10      144.12      145.84      8.70 o 
   2  -4  10       81.84       81.94      7.01 o 
   3  -4  10       20.88       22.93      5.52 o 
   4  -4  10        2.87       -1.06      5.73 o 
   5  -4  10        2.60       -1.91      5.31 o 
   6  -4  10        0.19        4.46      6.16 o 
  -5  -3  10       61.02       67.72     10.40 o 
  -4  -3  10       16.24       25.47      9.13 o 
  -3  -3  10       22.63        7.43      8.28 o 
  -2  -3  10       16.20       21.65      9.55 o 
  -1  -3  10      101.40      104.66     10.19 o 
   0  -3  10       89.07       80.65      8.49 o 
   1  -3  10       53.43       56.04      5.31 o 
   2  -3  10       84.26       73.87      6.58 o 
   3  -3  10        1.17        4.03      4.25 o 
   4  -3  10      156.07      172.16      9.98 o 
   5  -3  10       16.76       18.68      5.09 o 
   6  -3  10        4.58       13.16     10.40 o 
  -5  -2  10        1.71       22.93     10.40 o 
  -4  -2  10        6.27        6.16      6.16 o 
  -3  -2  10        1.12        2.52      3.68 o 
  -2  -2  10      116.69      127.75      9.98 o 
  -1  -2  10       86.18       90.01      8.28 o 
   0  -2  10      297.19      270.27     17.19 o 
   1  -2  10        0.31        3.40      2.47 o 
   2  -2  10       91.56       86.64      4.87 o 
   3  -2  10       57.47       59.01      6.16 o 
   4  -2  10       27.98       28.02      4.88 o 
   5  -2  10       91.31       81.94      7.64 o 
   6  -2  10        0.00        3.40      6.37 o 
  -6  -1  10       63.15       74.94     13.16 o 
  -5  -1  10       26.07       49.25      9.34 o 
  -4  -1  10       46.00       58.52     10.08 o 
  -3  -1  10       36.67       44.94      5.05 o 
  -2  -1  10       30.84       32.78      4.32 o 
  -1  -1  10      133.87      129.07     10.61 o 
   0  -1  10        1.25        0.09      4.14 o 
   1  -1  10        2.97        2.38      7.64 o 
   2  -1  10       29.18       33.35      3.81 o 
   3  -1  10      129.62      130.11      7.51 o 
   4  -1  10       30.91       23.99      4.67 o 
   5  -1  10       65.24       65.81      6.37 o 
  -6   0  10        3.18        1.49      7.01 o 
  -5   0  10       16.31        6.79      6.37 o 
  -4   0  10      232.67      196.79     14.44 o 
  -3   0  10       10.71       15.46      4.56 o 
  -2   0  10        6.51       16.78      3.65 o 
  -1   0  10       67.14       68.82      4.99 o 
   0   0  10       40.45       37.20      3.44 o 
   1   0  10       51.87       49.03      3.75 o 
   2   0  10        1.58        1.35      2.60 o 
   3   0  10       68.17       69.61      5.26 o 
   4   0  10        0.89       -2.55      3.82 o 
   5   0  10        8.20       38.85      9.76 o 
  -6   1  10       13.81       10.94      4.43 o 
  -5   1  10        6.64       12.74      6.58 o 
  -4   1  10        2.48        5.31      6.37 o 
  -3   1  10       40.35       49.46      9.13 o 
  -2   1  10       41.65       44.86      3.99 o 
  -1   1  10       88.40       89.47      4.87 o 
   0   1  10       20.85       28.34      6.16 o 
   1   1  10       91.15      102.45      5.20 o 
   2   1  10        2.94        0.59      4.99 o 
   3   1  10       49.66       53.71      5.73 o 
   4   1  10       64.43       76.63      9.98 o 
  -6   2  10        3.36       17.19      7.22 o 
  -5   2  10       56.17       59.44      9.13 o 
  -4   2  10      167.95      143.08     13.59 o 
  -3   2  10      109.37      100.20     10.40 o 
  -2   2  10       25.46       19.74      5.94 o 
  -1   2  10       80.31       85.55      9.98 o 
   0   2  10        2.79       -1.27      3.61 o 
   1   2  10       48.01       50.10      8.28 o 
   2   2  10        9.40        9.34      4.03 o 
   3   2  10        7.11        0.64      5.52 o 
  -6   3  10        2.23       11.68      9.13 o 
  -5   3  10        9.21        9.98      7.22 o 
  -4   3  10        2.89       10.61      8.28 o 
  -3   3  10        3.75       -4.67      7.01 o 
  -2   3  10       23.42       21.65      8.28 o 
  -1   3  10       39.39       41.40      8.28 o 
   0   3  10        1.99        1.49      5.52 o 
   1   3  10        0.73       -6.58      5.52 o 
  -5   4  10        2.19        7.01      8.70 o 
  -4   4  10       32.03       27.60      9.76 o 
  -3   4  10       30.83       55.41     10.40 o 
  -2   4  10      247.96      276.60     20.17 o 
  -1   4  10      115.38      105.08      9.76 o 
   0   4  10        0.05        8.07      6.58 o 
   1   4  10        8.40      -10.61      5.94 o 
  -4   5  10        4.58       -5.31      5.94 o 
  -3   5  10      181.92      212.49     19.53 o 
  -2   5  10      112.42      112.51     13.37 o 
  -1   5  10       19.43       13.37      6.37 o 
   0  -6  11        3.82       -1.49     10.83 o 
   1  -6  11       15.85       34.60     11.25 o 
   2  -6  11        0.29       -3.61      4.88 o 
   3  -6  11        1.55        3.18      5.73 o 
  -2  -5  11       12.28       13.37      8.28 o 
  -1  -5  11       37.43       29.51     10.83 o 
   0  -5  11       34.54       33.97      8.07 o 
   1  -5  11       14.26        2.76      9.13 o 
   2  -5  11      135.11      126.94     10.40 o 
   3  -5  11        1.17       -6.16      5.09 o 
   4  -5  11       16.02       21.23      6.58 o 
  -3  -4  11        0.74       -3.18      9.76 o 
  -2  -4  11        1.91        5.73      6.58 o 
  -1  -4  11       55.17       76.00     12.95 o 
   0  -4  11       32.70       50.74     10.83 o 
   1  -4  11        5.93        8.07      4.25 o 
   2  -4  11        7.11       16.77      5.73 o 
   3  -4  11       18.24       32.27      7.22 o 
   4  -4  11        2.61       -2.97      7.01 o 
  -4  -3  11       40.02       49.46     11.25 o 
  -3  -3  11        3.47        8.07      9.34 o 
  -2  -3  11        8.39       14.01      7.64 o 
  -1  -3  11      102.90       98.29      9.98 o 
   0  -3  11      106.72      108.26     11.25 o 
   1  -3  11        1.18       -1.70      4.88 o 
   2  -3  11      108.31      101.26      7.22 o 
   3  -3  11       37.70       46.91     10.19 o 
   4  -3  11        3.11        0.21      4.67 o 
   5  -3  11       11.91       46.70     13.16 o 
  -4  -2  11      103.08      106.57     10.40 o 
  -3  -2  11      343.14      344.32     21.44 o 
  -2  -2  11       18.78       32.48      8.49 o 
  -1  -2  11       26.32       28.52      7.64 o 
   0  -2  11       84.89       85.56      7.59 o 
   1  -2  11       19.88       27.05      8.07 o 
   2  -2  11        3.69       -7.85      4.46 o 
   3  -2  11       50.95       57.74      7.01 o 
   4  -2  11       80.78       78.97      8.70 o 
  -5  -1  11       94.26      120.58     17.41 o 
  -4  -1  11      185.46      229.26     17.83 o 
  -3  -1  11       85.44       88.73     14.22 o 
  -2  -1  11      158.63      134.02      9.45 o 
  -1  -1  11       20.90       27.76     17.62 o 
   0  -1  11       10.02        4.46      5.52 o 
   1  -1  11       15.79       11.64      3.30 o 
   2  -1  11      259.67      256.44     11.68 o 
   3  -1  11      193.60      178.32      9.34 o 
   4  -1  11        8.04        2.34      4.46 o 
  -5   0  11        2.95        6.58      9.98 o 
  -4   0  11        1.40        2.12     10.19 o 
  -3   0  11        0.02        6.79      6.16 o 
  -2   0  11        1.89        4.46      5.52 o 
  -1   0  11      287.66      259.41     19.11 o 
   0   0  11       38.00       32.48      8.07 o 
   1   0  11        6.20        3.18      3.82 o 
   2   0  11       98.08      111.24      7.64 o 
   3   0  11       11.34       -2.34      4.46 o 
   4   0  11       31.11       24.84      8.49 o 
  -5   1  11       14.05       12.95     10.40 o 
  -4   1  11        0.22       11.89      6.58 o 
  -2   1  11       70.62       86.19      9.76 o 
  -1   1  11       16.24       12.52      7.43 o 
   0   1  11      149.76      159.64     14.44 o 
   1   1  11       11.44        4.25      4.03 o 
   2   1  11       43.00       46.91      6.16 o 
   3   1  11        6.62       -6.79      6.37 o 
  -5   2  11        7.68       10.61      7.64 o 
  -4   2  11       21.06       -2.12      9.76 o 
  -3   2  11        0.15        0.00      5.52 o 
  -2   2  11        2.19       -3.18      4.88 o 
  -1   2  11      218.66      216.74     15.71 o 
   0   2  11        8.61        3.61      7.22 o 
   1   2  11        5.24        5.73      5.09 o 
  -4   3  11        0.07       -2.76      9.34 o 
  -3   3  11       68.08       73.87     10.61 o 
  -2   3  11        4.63        2.97      7.85 o 
  -1   3  11       25.49       23.99      6.79 o 
   0   3  11        5.46       15.07      8.28 o 
   1   3  11       14.49       18.47      8.92 o 
  -3   4  11        0.25       -4.46      8.70 o 
  -2   4  11       30.48       42.46      7.85 o 
  -1   4  11      145.29      146.47     14.44 o 
  -1  -4  12       33.10       40.12     11.89 o 
   0  -4  12       86.63       95.74     12.10 o 
   1  -4  12       11.92       18.26     11.25 o 
   2  -4  12       59.87       73.87      8.28 o 
  -2  -3  12       23.38       36.72     12.52 o 
  -1  -3  12       88.77      103.17     12.74 o 
   0  -3  12      112.73      106.99     11.46 o 
   1  -3  12       19.17       29.29      8.49 o 
   2  -3  12       43.37       42.88      7.85 o 
   3  -3  12       10.79       16.13     10.83 o 
  -3  -2  12       19.65       38.85     12.31 o 
  -2  -2  12      209.26      259.20     20.17 o 
  -1  -2  12        7.90       15.71     10.40 o 
   0  -2  12        5.17        0.00      7.85 o 
   1  -2  12       36.90       42.67      6.37 o 
   2  -2  12        5.85       14.22      6.37 o 
   3  -2  12       50.72       72.39      8.07 o 
  -3  -1  12      216.91      209.10     16.13 o 
  -2  -1  12       52.22       62.84      9.98 o 
  -1  -1  12        8.86       -4.03      9.13 o 
   0  -1  12       79.55       84.49     12.10 o 
   1  -1  12        6.98        1.91      4.46 o 
   2  -1  12       15.88       16.13      5.31 o 
   3  -1  12        9.92        8.28      5.31 o 
  -3   0  12        0.00      -14.65     10.61 o 
  -2   0  12       30.93       59.65     11.89 o 
  -1   0  12       11.08       12.10      7.22 o 
   0   0  12      187.27      186.60     16.56 o 
   1   0  12        1.94        4.88      5.52 o 
   2   0  12       14.28       11.68      6.58 o 
  -3   1  12       26.09       32.69     10.40 o 
  -2   1  12        1.36       -4.67      7.22 o 
  -1   1  12      141.92      143.72     13.37 o 
   0   1  12      116.75      124.40     14.22 o 
   1   1  12        9.58       19.11      9.34 o 
  -3   2  12       14.67       22.08     11.04 o 
  -2   2  12        0.53        6.37      7.43 o 
  -1   2  12        1.39      -17.83      8.92 o 
   0   2  12        0.01       -8.92      8.07 o 
                                                 
